# Supplementary material for: Plasmodium falciparum spermidine synthase inhibition results in unique perturbation-specific effects observed on transcript, protein and metabolite levels
Source: BMC Genomics. 2010 Apr 12;11:235. doi: 10.1186/1471-2164-11-235 (PMC2867828; doi:10.1186/1471-2164-11-235)
Supplement: Additional file 2 — Table S2. Differentially expressed up- and downregulated genes at each time point following analysis. PlasmoDB IDs and annotations of differentially expressed and unique up- and downregulated genes at each time point. Overall unique up- and downregulated genes are also listed. [file 1471-2164-11-235-S2.XLS]

## Sheet: BMC
18 hpi differentially expressed						18 hpi differentially expressed								25 hpi differentially expressed						25 hpi differentially expressed							30 hpi differentially expressed						30 hpi differentially expressed
Downregulated						Upregulated								Downregulated						Upregulated							Downregulated						Upregulated
ID	log2FC	PlasmoDB_ID	Unique PlasmoDB_ID	Annotation		ID	log2FC	PlasmoDB_ID	Unique PlasmoDB_ID	Annotation		Total		ID	log2FC	PlasmoDB_ID	Unique PlasmoDB_ID	Annotation		ID	log2FC	PlasmoDB_ID	Unique PlasmoDB_ID	Annotation	Total		ID	log2FC	PlasmoDB_ID	Unique PlasmoDB_ID	Annotation		ID	log2FC	PlasmoDB_ID	Unique PlasmoDB_ID	Annotation	Total		All up	Unique up		All down	Unique down		Total DE
PFF0891	-1.6406	CoI	CoI	putative cytochrome oxidase I		PFM0319	1.63686	MAL13P1.122	MAL13P1.122	hypothetical protein		CoI		PFF0891	-1.8381	CoI	CoI	putative cytochrome oxidase I		PFM0319	1.50586	MAL13P1.122	MAL13P1.122	hypothetical protein	CoI		PFF0891	-1.7088	CoI	CoI	putative cytochrome oxidase I		PFI0147	1.01045	MAL13P1.293	MAL13P1.293	hypothetical protein	CoI		MAL13P1.122	MAL13P1.122		CoI	CoI		MAL13P1.122	hypothetical protein
PFE0335	-1.3051	CoxI	CoxI	putative cytochrome oxidase I		PFM0876	1.4047	MAL13P1.125	MAL13P1.125	hypothetical protein		CoxI		PFE0335	-1.50273	CoxI	CoxI	putative cytochrome oxidase I		PFI0371	1.04384	MAL13P1.13	MAL13P1.13	hypothetical protein	CoxI		PFE0335	-1.21371	CoxI	CoxI	putative cytochrome oxidase I		PFM0252	1.18265	MAL13P1.298	MAL13P1.298	hypothetical protein	CoxI		MAL13P1.125	MAL13P1.125		CoxI	CoxI		MAL13P1.125	hypothetical protein
PFD0303	-1.15704	coxIII	coxIII	putative cytochrome oxidase III		PFI0371	1.10043	MAL13P1.13	MAL13P1.13	hypothetical protein		coxIII		PFD0303	-1.11505	coxIII	coxIII	putative cytochrome oxidase III		PFM0541	1.05892	MAL13P1.14	MAL13P1.14	ATP-dependent DEAD box helicase, putative	coxIII		Pfa3D7|chrBLOB_004297.glm_4|2001.10.24|Prediction|PlasmoDB	-1.77357	coxIII_2	coxIII_2	mitochondrial encoded cytochrome oxidase subunit 3		PFM0228	1.04642	MAL13P1.44	MAL13P1.44	protein phosphatase 2c-like protein, putative	coxIII_2		MAL13P1.13	MAL13P1.13		coxIII	coxIII		MAL13P1.13	hypothetical protein
Pfa3D7|chrBLOB_004297.glm_4|2001.10.24|Prediction|PlasmoDB	-1.93584	coxIII_2	coxIII_2	mitochondrial encoded cytochrome oxidase subunit 3		PFM0622	1.00217	MAL13P1.23	MAL13P1.23	hypothetical protein		coxIII_2		Pfa3D7|chrBLOB_004297.glm_4|2001.10.24|Prediction|PlasmoDB	-2.19106	coxIII_2	coxIII_2	mitochondrial encoded cytochrome oxidase subunit 3		PFM0139	1.19833	MAL13P1.178	MAL13P1.178	hypothetical protein	coxIII_2		Pfa3D7|chr13_1000054.glm_4|2001.10.24|Prediction|PlasmoDB	-2.86308	MAL13P1.110	MAL13P1.110	hypothetical protein		PFD0011	1.10632	MAL7P1.12	MAL7P1.12	erythrocyte membrane-associated antigen	MAL13P1.110		MAL13P1.23	MAL13P1.23		coxIII_2	coxIII_2		MAL13P1.23	hypothetical protein
Pfa3D7|chr13_1000054.glm_3|2001.10.24|Prediction|PlasmoDB	-1.71344	MAL13P1.109	MAL13P1.109	conserved hypothetical protein, conserved in P. falciparum		PFM0601	1.08246	MAL13P1.243	MAL13P1.243	elongation factor Tu, putative		MAL13P1.109		Pfa3D7|chr13_1000054.glm_3|2001.10.24|Prediction|PlasmoDB	-1.00565	MAL13P1.109	MAL13P1.109	conserved hypothetical protein, conserved in P. falciparum		PFM0601	1.18099	MAL13P1.243	MAL13P1.243	elongation factor Tu, putative	MAL13P1.109		PFM0463	-1.08	MAL13P1.121	MAL13P1.121	hypothetical protein		PFF0796	1.03423	MAL7P1.146	MAL7P1.146	hypothetical protein	MAL13P1.121		MAL13P1.243	MAL13P1.243		MAL13P1.109	MAL13P1.109		MAL13P1.243	elongation factor Tu, putative
Pfa3D7|chr13_1000054.glm_4|2001.10.24|Prediction|PlasmoDB	-3.53905	MAL13P1.110	MAL13P1.110	hypothetical protein		PFI0147	1.35244	MAL13P1.293	MAL13P1.293	hypothetical protein		MAL13P1.110		Pfa3D7|chr13_1000054.glm_4|2001.10.24|Prediction|PlasmoDB	-3.46312	MAL13P1.110	MAL13P1.110	hypothetical protein		PFI0147	1.37547	MAL13P1.293	MAL13P1.293	hypothetical protein	MAL13P1.110		PFM0470	-1.01775	MAL13P1.130	MAL13P1.130	hypothetical protein		PFF1221	1.13284	MAL7P1.76	MAL7P1.76	hypothetical protein	MAL13P1.130		MAL13P1.293	MAL13P1.293		MAL13P1.110	MAL13P1.110		MAL13P1.293	hypothetical protein
PFN0773	-1.01626	MAL13P1.112	MAL13P1.112	hypothetical protein,conserved		PFM0252	1.0955	MAL13P1.298	MAL13P1.298	hypothetical protein		MAL13P1.112		PFM0463	-1.35855	MAL13P1.121	MAL13P1.121	hypothetical protein		Pfa3D7|chr13_2000009.glm_2|2001.10.24|Prediction|PlasmoDB	1.01445	MAL13P1.304	MAL13P1.304	malaria antigen	MAL13P1.121		PFM0886	-1.14002	MAL13P1.165	MAL13P1.165	hypothetical protein		Pfa3D7|chrBLOB_004278.glm_1|2001.10.24|Prediction|PlasmoDB	1.33521	MAL8P1.126	MAL8P1.126	serine protease, putative	MAL13P1.165		MAL13P1.298	MAL13P1.298		MAL13P1.112	MAL13P1.112		MAL13P1.298	hypothetical protein
PFM0463	-1.16756	MAL13P1.121	MAL13P1.121	hypothetical protein		PFM0808	1.14946	MAL13P1.321	MAL13P1.321	hypothetical protein		MAL13P1.121		PFM0470	-1.33309	MAL13P1.130	MAL13P1.130	hypothetical protein		PFD0011	1.02647	MAL7P1.12	MAL7P1.12	erythrocyte membrane-associated antigen	MAL13P1.130		PFM0126	-1.03109	MAL13P1.167	MAL13P1.167	signal peptidase, putative		PFF0461	1.49388	MAL8P1.141	MAL8P1.141	hypothetical protein	MAL13P1.167		MAL13P1.321	MAL13P1.321		MAL13P1.121	MAL13P1.121		MAL13P1.321	hypothetical protein
PFM0353	-1.3828	MAL13P1.131	MAL13P1.131	hypothetical protein		PFF0796	1.54738	MAL7P1.146	MAL7P1.146	hypothetical protein		MAL13P1.131		PFM0474	-1.05159	MAL13P1.130	MAL13P1.131	hypothetical protein		PFI0099	1.08662	MAL7P1.12	MAL7P1.146	hypothetical protein	MAL13P1.131		Pfa3D7|chr13_1000032.glm_1|2001.10.24|Prediction|PlasmoDB	-1.9155	MAL13P1.214	MAL13P1.214	phosphoethanolamine N-methyltransferase, putative		PFF0661	1.10926	MAL8P1.23	MAL8P1.23	ubiquitin-protein ligase 1, putative	MAL13P1.214		MAL7P1.146	MAL7P1.146		MAL13P1.131	MAL13P1.131		MAL7P1.146	hypothetical protein
PFM0550	-1.04008	MAL13P1.134	MAL13P1.134	helicase, putative		PFF1016	1.16807	MAL7P1.15	MAL7P1.15	hypothetical protein		MAL13P1.134		PFM0353	-1.18181	MAL13P1.131	MAL13P1.139	hypothetical protein, conserved		PFF0796	1.57643	MAL7P1.146	MAL7P1.15	hypothetical protein	MAL13P1.139		PFJ0595	-1.0092	MAL13P1.217	MAL13P1.217	hypothetical protein		Pfa3D7|chr8_000168.glm_9|2001.10.24|Prediction|PlasmoDB	1.08426	MAL8P1.81	MAL8P1.81	hypothetical protein, conserved	MAL13P1.217		MAL7P1.15	MAL7P1.15		MAL13P1.134	MAL13P1.134		MAL7P1.15	hypothetical protein
PFM0745	-1.30375	MAL13P1.139	MAL13P1.139	hypothetical protein, conserved		PFE0554	1.15279	MAL7P1.150	MAL7P1.150	cysteine desulfurase, putative		MAL13P1.139		PFM0745	-1.06178	MAL13P1.139	MAL13P1.165	hypothetical protein		PFF0401	1.05591	MAL7P1.15	MAL7P1.171	hypothetical protein	MAL13P1.165		Pfa3D7|chr13_4000075.glm_3|2001.10.24|Prediction|PlasmoDB	-1.42019	MAL13P1.244	MAL13P1.244	TBC domain protein, putative		PFF0721	1.24674	MAL8P1.92	MAL8P1.92	ATPase, putative	MAL13P1.244		MAL7P1.150	MAL7P1.150		MAL13P1.139	MAL13P1.139		MAL7P1.150	cysteine desulfurase, putative
PFM0886	-1.01077	MAL13P1.165	MAL13P1.165	hypothetical protein		PFE0178	1.02474	MAL7P1.171	MAL7P1.171	hypothetical protein		MAL13P1.165		PFM0886	-1.11202	MAL13P1.165	MAL13P1.167	signal peptidase, putative		PFE0178	1.08326	MAL7P1.171	MAL7P1.172	hypothetical protein	MAL13P1.167		PFM0781	-1.01901	MAL13P1.301	MAL13P1.301	#N/A		PFK0287	1.00541	PF07_0018	PF07_0018	hypothetical protein	MAL13P1.301		MAL7P1.171	MAL7P1.171		MAL13P1.165	MAL13P1.165		MAL7P1.171	hypothetical protein
PFM0126	-1.05473	MAL13P1.167	MAL13P1.167	signal peptidase, putative		PFF1453	1.99858	MAL7P1.172	MAL7P1.172	hypothetical protein		MAL13P1.167		PFM0126	-1.49225	MAL13P1.167	MAL13P1.180	hypothetical protein		PFF1453	1.47042	MAL7P1.172	MAL7P1.29	hypothetical protein	MAL13P1.180		PFF1870	-1.12032	MAL7P1.176	MAL7P1.176	#N/A		PFF1588	1.18073	PF07_0106	PF07_0106	hypothetical protein	MAL7P1.176		MAL7P1.172	MAL7P1.172		MAL13P1.167	MAL13P1.167		MAL7P1.172	hypothetical protein
Pfa3D7|chr13_4000059.glm_10|2001.10.24|Prediction|PlasmoDB	-1.14949	MAL13P1.180	MAL13P1.180	hypothetical protein		PFF1870	1.01578	MAL7P1.176	MAL7P1.176	#N/A		MAL13P1.180		PFM0125	-1.19795	MAL13P1.167	MAL13P1.193	hypothetical protein		PFE0057	1.26652	MAL7P1.29	MAL7P1.76	hypothetical protein	MAL13P1.193		PFF1318	-1.11647	MAL7P1.33	MAL7P1.33	hypothetical protein		PFE0117	1.20967	PF07_0121	PF07_0121	hypothetical protein, conserved	MAL7P1.33		MAL7P1.176	MAL7P1.176		MAL13P1.180	MAL13P1.180		MAL7P1.176	#N/A
PFM0447	-1.50876	MAL13P1.191	MAL13P1.191	hypothetical protein, conserved		PFE0057	1.56537	MAL7P1.29	MAL7P1.29	hypothetical protein		MAL13P1.191		Pfa3D7|chr13_4000059.glm_10|2001.10.24|Prediction|PlasmoDB	-1.11009	MAL13P1.180	MAL13P1.197	hypothetical protein		PFF1221	1.49348	MAL7P1.76	MAL8P1.104	hypothetical protein	MAL13P1.197		PFE0294	-1.08905	MAL8P1.101	MAL8P1.101	hypothetical protein		Pfa3D7|chr8_000118.glm_2|2001.10.24|Prediction|PlasmoDB	3.32559	PF08_0042	PF08_0042	ATP-dependent RNA helicase prh1, putative	MAL8P1.101		MAL7P1.29	MAL7P1.29		MAL13P1.191	MAL13P1.191		MAL7P1.29	hypothetical protein
PFJ0023	-1.58434	MAL13P1.193	MAL13P1.193	hypothetical protein		PFF0698	1.39683	MAL7P1.55	MAL7P1.55	erythrocyte membrane protein 1 (PfEMP1)		MAL13P1.193		PFM0453	-1.35807	MAL13P1.193	MAL13P1.210	hypothetical protein		PFF0236	1.01898	MAL8P1.104	MAL8P1.126	serine protease, putative	MAL13P1.210		PFF1436	-1.24339	MAL8P1.20	MAL8P1.20	hypothetical protein		Pfa3D7|chr8_000081.glm_1|2001.10.24|Prediction|PlasmoDB	1.53848	PF08_0060	PF08_0060	asparagine-rich antigen	MAL8P1.20		MAL7P1.55	MAL7P1.55		MAL13P1.193	MAL13P1.193		MAL7P1.55	erythrocyte membrane protein 1 (PfEMP1)
PFM0453	-1.22687	MAL13P1.193	MAL13P1.217	hypothetical protein		PFF0259	1.24972	MAL7P1.61	MAL7P1.61	#N/A		MAL13P1.217		PFM0511	-1.57082	MAL13P1.197	MAL13P1.214	phosphoethanolamine N-methyltransferase, putative		Pfa3D7|chrBLOB_004278.glm_1|2001.10.24|Prediction|PlasmoDB	1.34366	MAL8P1.126	MAL8P1.134	hypothetical protein	MAL13P1.214		PFF1082	-1.30656	MAL8P1.32	MAL8P1.32	nucleoside transporter, putative		PFF0143	1.67706	PF08_0060	PF10_0034	hypothetical protein	MAL8P1.32		MAL7P1.61	MAL7P1.61		MAL13P1.217	MAL13P1.217		MAL7P1.61	#N/A
PFJ0595	-1.34945	MAL13P1.217	MAL13P1.229	hypothetical protein		Pfa3D7|chr7_000009.glm_9|2001.10.24|Prediction|PlasmoDB	1.32504	MAL7P1.61	MAL7P1.68	hypothetical protein, conserved		MAL13P1.229		PFM0135	-1.1875	MAL13P1.210	MAL13P1.217	hypothetical protein		PFF1501	1.16714	MAL8P1.134	MAL8P1.139	hypothetical protein	MAL13P1.217		PFE0022	-1.47407	MAL8P1.38	MAL8P1.38	hypothetical protein		PFF1855	1.73522	PF08_0060	PF10_0079	hypothetical protein	MAL8P1.38		MAL7P1.68	MAL7P1.68		MAL13P1.229	MAL13P1.229		MAL7P1.68	hypothetical protein, conserved
PFM0395	-1.24708	MAL13P1.229	MAL13P1.244	TBC domain protein, putative		PFF1649	1.13773	MAL7P1.68	MAL7P1.76	hypothetical protein		MAL13P1.244		Pfa3D7|chr13_1000032.glm_1|2001.10.24|Prediction|PlasmoDB	-1.7681	MAL13P1.214	MAL13P1.229	hypothetical protein		PFF0312	1.03104	MAL8P1.139	MAL8P1.141	hypothetical protein	MAL13P1.229		PFF1157	-1.1929	MAL8P1.38	MAL8P1.99	hypothetical protein		PFF1854	1.97869	PF08_0060	PF10_0131	hypothetical protein	MAL8P1.99		MAL7P1.76	MAL7P1.76		MAL13P1.244	MAL13P1.244		MAL7P1.76	hypothetical protein
PFM0394	-1.2004	MAL13P1.229	MAL13P1.303	polyadenylate binding protein, putative		PFF1221	1.586	MAL7P1.76	MAL8P1.126	serine protease, putative		MAL13P1.303		PFJ0595	-1.14538	MAL13P1.217	MAL13P1.232	hypothetical protein		PFF0461	1.23945	MAL8P1.141	MAL8P1.156	hypothetical protein	MAL13P1.232		Pfa3D7|chr8_000136.glm_2|2001.10.24|Prediction|PlasmoDB	-1.08718	MAL8P1.99	PF07_0129	ATP-dept. acyl-coa synthetase		PFJ0045	1.24637	PF10_0034	PF10_0197	hypothetical protein	PF07_0129		MAL8P1.126	MAL8P1.126		MAL13P1.303	MAL13P1.303		MAL8P1.126	serine protease, putative
Pfa3D7|chr13_4000075.glm_3|2001.10.24|Prediction|PlasmoDB	-1.71729	MAL13P1.244	MAL13P1.57	hypothetical protein		Pfa3D7|chrBLOB_004278.glm_1|2001.10.24|Prediction|PlasmoDB	1.4813	MAL8P1.126	MAL8P1.132	hypothetical protein		MAL13P1.57		PFM0395	-1.06807	MAL13P1.229	MAL13P1.244	TBC domain protein, putative		PFF1112	1.517	MAL8P1.141	MAL8P1.37	lipoate-protein ligase, putative	MAL13P1.244		PFF1042	-1.06355	MAL8P1.99	PF08_0029	hypothetical protein		PFK0837	1.11379	PF10_0079	PF10_0211	hypothetical protein	PF08_0029		MAL8P1.132	MAL8P1.132		MAL13P1.57	MAL13P1.57		MAL8P1.132	hypothetical protein
PFM0285	-1.60978	MAL13P1.303	MAL13P1.78	hypothetical protein		PFF0336	1.35099	MAL8P1.132	MAL8P1.141	hypothetical protein		MAL13P1.78		PFM0394	-1.06047	MAL13P1.229	MAL13P1.279	cell division control protein 2 homolog		PFF1702	1.03979	MAL8P1.156	MAL8P1.4	hypothetical protein	MAL13P1.279		PFF1913	-1.12101	PF07_0129	PF08_0125	tubulin gamma chain		PFJ0187	1.39629	PF10_0131	PF10_0308	hypothetical protein	PF08_0125		MAL8P1.141	MAL8P1.141		MAL13P1.78	MAL13P1.78		MAL8P1.141	hypothetical protein
PFM0851	-1.52987	MAL13P1.57	MAL7P1.114	P36-like protein homologue, putative		PFF1112	1.0724	MAL8P1.141	MAL8P1.2	hypothetical protein with DNAJ domain		MAL7P1.114		PFK0163	-1.04356	MAL13P1.232	MAL13P1.303	polyadenylate binding protein, putative		Pfa3D7|chr8_000166.glm_6|2001.10.24|Prediction|PlasmoDB	1.25925	MAL8P1.37	MAL8P1.54	hypothetical protein	MAL13P1.303		Pfa3D7|chr8_000033.glm_1|2001.10.24|Prediction|PlasmoDB	-1.08405	PF08_0029	PF08_0131	1-cys peroxidoxin		PFJ0292	1.01744	PF10_0197	PF11_0091	hypothetical protein	PF08_0131		MAL8P1.2	MAL8P1.2		MAL7P1.114	MAL7P1.114		MAL8P1.2	hypothetical protein with DNAJ domain
PFM0503	-1.06702	MAL13P1.78	MAL7P1.33	hypothetical protein		PFF0461	1.15525	MAL8P1.141	MAL8P1.23	ubiquitin-protein ligase 1, putative		MAL7P1.33		Pfa3D7|chr13_4000075.glm_3|2001.10.24|Prediction|PlasmoDB	-1.57894	MAL13P1.244	MAL13P1.332	hypothetical protein		PFF1355	1.0856	MAL8P1.4	MAL8P1.81	hypothetical protein, conserved	MAL13P1.332		PFF0364	-1.28102	PF08_0125	PF10_0015	acyl CoA binding protein, putative		PFJ0594	1.01586	PF10_0211	PF11_0231	hypothetical protein	PF10_0015		MAL8P1.23	MAL8P1.23		MAL7P1.33	MAL7P1.33		MAL8P1.23	ubiquitin-protein ligase 1, putative
PFF0598	-1.06719	MAL7P1.114	MAL8P1.101	hypothetical protein		Pfa3D7|chrBLOB_004295.glm_4|2001.10.24|Prediction|PlasmoDB	1.04737	MAL8P1.2	MAL8P1.37	lipoate-protein ligase, putative		MAL8P1.101		PFM0499	-1.45655	MAL13P1.279	MAL13P1.60	erythrocyte binding antigen 140		PFF0032	1.19908	MAL8P1.54	MAL8P1.92	ATPase, putative	MAL13P1.60		PFF1141	-1.65826	PF08_0131	PF10_0016	acyl CoA binding protein, putative		PFJ0558	1.16724	PF10_0308	PF11_0263	hypothetical protein	PF10_0016		MAL8P1.37	MAL8P1.37		MAL8P1.101	MAL8P1.101		MAL8P1.37	lipoate-protein ligase, putative
PFF1318	-1.11297	MAL7P1.33	MAL8P1.110	plastid 50S ribosomal protein L33, putative		PFF0661	1.38554	MAL8P1.23	MAL8P1.4	hypothetical protein		MAL8P1.110		PFM0285	-1.29745	MAL13P1.303	MAL7P1.114	P36-like protein homologue, putative		Pfa3D7|chr8_000168.glm_9|2001.10.24|Prediction|PlasmoDB	1.37915	MAL8P1.81	PF00_0002	mismatch repair protein Msh2p	MAL7P1.114		Pfa3D7|chr10_1.glm_27|2001.10.24|Prediction|PlasmoDB	-1.26239	PF10_0015	PF10_0020	hypothetical protein		PFK1121	1.44978	PF11_0091	PF11_0333	hypothetical protein	PF10_0020		MAL8P1.4	MAL8P1.4		MAL8P1.110	MAL8P1.110		MAL8P1.4	hypothetical protein
PFE0294	-1.45959	MAL8P1.101	MAL8P1.24	hypothetical protein		Pfa3D7|chr8_000166.glm_6|2001.10.24|Prediction|PlasmoDB	1.34607	MAL8P1.37	MAL8P1.42	hypothetical protein		MAL8P1.24		PFM0426	-1.14189	MAL13P1.332	MAL7P1.13	hypothetical protein		PFF0721	1.59529	MAL8P1.92	PF07_0004	hypothetical protein	MAL7P1.13		PFJ0344	-1.10268	PF10_0016	PF10_0084	tubulin beta chain, putative		PFK0729	1.05787	PF11_0231	PF11_0404	malaria antigen	PF10_0084		MAL8P1.42	MAL8P1.42		MAL8P1.24	MAL8P1.24		MAL8P1.42	hypothetical protein
PFF0584	-1.38963	MAL8P1.101	MAL8P1.32	nucleoside transporter, putative		PFF1355	1.56947	MAL8P1.4	MAL8P1.47	hypothetical protein		MAL8P1.32		Pfa3D7|chr13_4000047.glm_1|2001.10.24|Prediction|PlasmoDB	-1.37763	MAL13P1.60	MAL7P1.33	hypothetical protein		Pfa3D7|chrBLOB_004281.glm_2|2001.10.24|Prediction|PlasmoDB	1.10952	PF00_0002	PF07_0018	hypothetical protein	MAL7P1.33		PFJ0339	-2.44134	PF10_0020	PF10_0120	hypothetical protein		PFK0871	1.10251	PF11_0263	PF11_0471	hypothetical protein	PF10_0120		MAL8P1.47	MAL8P1.47		MAL8P1.32	MAL8P1.32		MAL8P1.47	hypothetical protein
Pfa3D7|chr8_000142.glm_2|2001.10.24|Prediction|PlasmoDB	-1.52584	MAL8P1.110	MAL8P1.34	hypothetical protein		PFF1493	1.13746	MAL8P1.42	MAL8P1.54	hypothetical protein		MAL8P1.34		PFF0598	-1.10502	MAL7P1.114	MAL8P1.101	hypothetical protein		PFK0255	1.07846	PF07_0004	PF07_0024	hypothetical protein	MAL8P1.101		PFJ0582	-1.41167	PF10_0084	PF10_0154	ribonucleotide reductase small subunit, putative		PFK1167	1.19808	PF11_0333	PF13_0060	hypothetical protein	PF10_0154		MAL8P1.54	MAL8P1.54		MAL8P1.34	MAL8P1.34		MAL8P1.54	hypothetical protein
PFF0217	-2.03416	MAL8P1.24	MAL8P1.35	exonuclease, putative		Pfa3D7|chrBLOB_004037.glm_1|2001.10.24|Prediction|PlasmoDB	1.01505	MAL8P1.47	MAL8P1.57	C-13 antigen		MAL8P1.35		PFF1115	-1.20899	MAL7P1.13	MAL8P1.131	Gas41 homologue, putative		PFK0287	1.27672	PF07_0018	PF07_0076	hypothetical protein	MAL8P1.131		PFK0120	-1.50348	PF10_0120	PF10_0159	glycophorin-binding protein 130 precursor		PFK0669	1.02782	PF11_0404	PF13_0097	hypothetical protein	PF10_0159		MAL8P1.57	MAL8P1.57		MAL8P1.35	MAL8P1.35		MAL8P1.57	C-13 antigen
PFF1082	-1.6048	MAL8P1.32	MAL8P1.99	hypothetical protein		PFF0032	1.17003	MAL8P1.54	MAL8P1.81	hypothetical protein, conserved		MAL8P1.99		PFF1318	-1.66541	MAL7P1.33	MAL8P1.20	hypothetical protein		PFF0137	1.04539	PF07_0024	PF07_0106	hypothetical protein	MAL8P1.20		PFJ0475	-1.61445	PF10_0154	PF10_0188	hypothetical protein		PFK1144	1.36308	PF11_0471	PF13_0221	hypothetical protein	PF10_0188		MAL8P1.81	MAL8P1.81		MAL8P1.99	MAL8P1.99		MAL8P1.81	hypothetical protein, conserved
PFF1768	-1.01061	MAL8P1.34	PF07_0035	cg1 protein		PFF1349	1.03573	MAL8P1.57	MAL8P1.92	ATPase, putative		PF07_0035		PFE0294	-1.21877	MAL8P1.101	MAL8P1.32	nucleoside transporter, putative		PFF1696	1.2927	PF07_0024	PF07_0121	hypothetical protein, conserved	MAL8P1.32		Pfa3D7|chr10_1.glm_193|2001.10.24|Prediction|PlasmoDB	-1.35412	PF10_0159	PF10_0195	hypothetical protein		PFM0231	4.39049	PF13_0060	PF13_0267	hypothetical protein	PF10_0195		MAL8P1.92	MAL8P1.92		PF07_0035	PF07_0035		MAL8P1.92	ATPase, putative
PFF1175	-1.24513	MAL8P1.35	PF07_0038	Cg7 protein		Pfa3D7|chr8_000168.glm_9|2001.10.24|Prediction|PlasmoDB	1.64131	MAL8P1.81	PF07_0004	hypothetical protein		PF07_0038		PFF0584	-1.11279	MAL8P1.101	MAL8P1.38	hypothetical protein		PFI0227	1.0117	PF07_0076	PF08_0041	ribosome biogenesis protein nep1 homologue, putative	MAL8P1.38		Pfa3D7|chr10_1.glm_192|2001.10.24|Prediction|PlasmoDB	-1.11224	PF10_0159	PF10_0204	hypothetical protein		PFM0089	1.35875	PF13_0097	PF14_0015	aminopeptidase, putative	PF10_0204		PF07_0004	PF07_0004		PF07_0038	PF07_0038		PF07_0004	hypothetical protein
Pfa3D7|chr8_000136.glm_2|2001.10.24|Prediction|PlasmoDB	-1.83185	MAL8P1.99	PF07_0039	hypothetical protein		PFF0721	1.29065	MAL8P1.92	PF07_0005	lysophospholipases-like protein, putative		PF07_0039		Pfa3D7|chrBLOB_004190.glm_2|2001.10.24|Prediction|PlasmoDB	-1.08627	MAL8P1.131	MAL8P1.85	hypothetical protein		PFF1588	1.53002	PF07_0106	PF08_0042	ATP-dependent RNA helicase prh1, putative	MAL8P1.85		PFE0241	-1.35546	PF10_0188	PF10_0252	hypothetical protein		PFJ0057	1.24431	PF13_0221	PF14_0017	lysophospholipase, putative	PF10_0252		PF07_0005	PF07_0005		PF07_0039	PF07_0039		PF07_0005	lysophospholipases-like protein, putative
PFF1042	-1.72927	MAL8P1.99	PF07_0042	hypothetical protein		PFK0255	1.60254	PF07_0004	PF07_0006	starp antigen		PF07_0042		PFF1436	-1.0093	MAL8P1.20	MAL8P1.99	hypothetical protein		PFE0117	1.50135	PF07_0121	PF08_0044	protein kinase	MAL8P1.99		PFK0131	-1.25608	PF10_0188	PF10_0253	hypothetical protein		PFM0532	1.10184	PF13_0267	PF14_0045	hypothetical protein	PF10_0253		PF07_0006	PF07_0006		PF07_0042	PF07_0042		PF07_0006	starp antigen
PFF1447	-1.18179	PF07_0035	PF07_0062	GTP-binding translation elongation factor tu family protein, putative		PFF1088	1.21333	PF07_0005	PF07_0018	hypothetical protein		PF07_0062		PFF1082	-1.32912	MAL8P1.32	PF07_0039	hypothetical protein		Pfa3D7|chrBLOB_003993.glm_2|2001.10.24|Prediction|PlasmoDB	1.5743	PF08_0041	PF08_0102	asparagine-rich antigen Pfa55-14	PF07_0039		PFJ0303	-1.24215	PF10_0188	PF10_0289	adenosine deaminase, putative		Pfa3D7|chr14_1.glm_17|2001.10.24|Prediction|PlasmoDB	1.04613	PF14_0015	PF14_0123	hypothetical protein	PF10_0289		PF07_0018	PF07_0018		PF07_0062	PF07_0062		PF07_0018	hypothetical protein
PFF1766	-1.13824	PF07_0038	PF07_0064	hypothetical protein		Pfa3D7|chr7_000055.glm_1|2001.10.24|Prediction|PlasmoDB	1.67257	PF07_0006	PF07_0024	hypothetical protein		PF07_0064		PFE0022	-1.79382	MAL8P1.38	PF07_0062	GTP-binding translation elongation factor tu family protein, putative		Pfa3D7|chr8_000118.glm_2|2001.10.24|Prediction|PlasmoDB	1.84982	PF08_0042	PF08_0121	peptidyl-prolyl cis-trans isomerase precursor	PF07_0062		PFJ0304	-1.07111	PF10_0188	PF10_0334	flavoprotein subunit of succinate dehydrogenase		PFN0579	1.08422	PF14_0017	PF14_0214	hypothetical protein	PF10_0334		PF07_0024	PF07_0024		PF07_0064	PF07_0064		PF07_0024	hypothetical protein
PFF1166	-1.48559	PF07_0039	PF07_0065	zinc transporter, putative		PFK0287	1.22892	PF07_0018	PF07_0076	hypothetical protein		PF07_0065		PFF1157	-1.70836	MAL8P1.38	PF07_0065	zinc transporter, putative		PFF1757	1.39157	PF08_0044	PF10_0075	asparagine-rich antigen	PF07_0065		Pfa3D7|chr10_1.glm_243|2001.10.24|Prediction|PlasmoDB	-1.49541	PF10_0195	PF11_0087	Rad51 homolog, putative		PFN0848	1.13945	PF14_0045	PF14_0291	hypothetical protein	PF11_0087		PF07_0076	PF07_0076		PF07_0065	PF07_0065		PF07_0076	hypothetical protein
PFF0265	-1.28128	PF07_0042	PF07_0087	hypothetical protein		PFF1696	1.3174	PF07_0024	PF07_0106	hypothetical protein		PF07_0087		PFF0025	-1.0253	MAL8P1.85	PF07_0087	hypothetical protein		PFF1502	1.27489	PF08_0102	PF10_0079	hypothetical protein	PF07_0087		PFJ0414	-1.04795	PF10_0204	PF11_0117	replication factor C subunit 5, putative		PFN0726	1.41815	PF14_0123	PF14_0308	hypothetical protein	PF11_0117		PF07_0106	PF07_0106		PF07_0087	PF07_0087		PF07_0106	hypothetical protein
PFF0066	-1.64731	PF07_0062	PF07_0129	ATP-dept. acyl-coa synthetase		PFI0227	1.20473	PF07_0076	PF07_0107	hypothetical protein		PF07_0129		PFF1042	-1.46746	MAL8P1.99	PF07_0129	ATP-dept. acyl-coa synthetase		PFF0981	1.03587	PF08_0121	PF10_0089	hypothetical protein	PF07_0129		PFJ0322	-1.12988	PF10_0252	PF11_0141	UDP-galactose transporter, putative		PFN0725	1.48654	PF14_0123	PF14_0319	hypothetical protein	PF11_0141		PF07_0107	PF07_0107		PF07_0129	PF07_0129		PF07_0107	hypothetical protein
PFF1772	-1.53923	PF07_0064	PF08_0029	hypothetical protein		PFF1588	1.40572	PF07_0106	PF07_0116	hypothetical protein		PF08_0029		Pfa3D7|chr8_000136.glm_2|2001.10.24|Prediction|PlasmoDB	-1.33806	MAL8P1.99	PF08_0029	hypothetical protein		PFJ0510	1.038	PF10_0075	PF10_0136	Initiation factor 2 subunit family, putative	PF08_0029		PFJ0321	-1.94966	PF10_0253	PF11_0165	Control oligonucleotide to falcipain 2 precursor(PF11_0165)		PFN0514	1.11926	PF14_0214	PF14_0334	NAD(P)H-dependent glutamate synthase, putative	PF11_0165		PF07_0116	PF07_0116		PF08_0029	PF08_0029		PF07_0116	hypothetical protein
PFF0968	-1.78565	PF07_0065	PF08_0031	oxoglutarate/malate translocator protein, putative		PFF1432	1.09618	PF07_0107	PF07_0121	hypothetical protein, conserved		PF08_0031		PFF1166	-1.13064	PF07_0039	PF08_0125	tubulin gamma chain		PFK0837	1.3765	PF10_0079	PF10_0197	hypothetical protein	PF08_0125		PFJ0078	-1.47565	PF10_0289	PF11_0213	hypothetical protein		PFN0428	1.05797	PF14_0291	PF14_0354	hypothetical protein	PF11_0213		PF07_0121	PF07_0121		PF08_0031	PF08_0031		PF07_0121	hypothetical protein, conserved
Pfa3D7|chrBLOB_004312.glm_6|2001.10.24|Prediction|PlasmoDB	-1.44043	PF07_0065	PF08_0125	tubulin gamma chain		PFF0398	1.22382	PF07_0107	PF08_0003	tryptophan/threonine-rich antigen		PF08_0125		PFF0066	-1.24715	PF07_0062	PF08_0131	1-cys peroxidoxin		PFJ0232	1.0875	PF10_0089	PF10_0211	hypothetical protein	PF08_0131		Pfa3D7|chrBLOB_003798.glm_1|2001.10.24|Prediction|PlasmoDB	-1.32828	PF10_0334	PF11_0215	hypothetical protein		PFN0453	1.17472	PF14_0308	PF14_0363	metacaspase-like protein	PF11_0215		PF08_0003	PF08_0003		PF08_0125	PF08_0125		PF08_0003	tryptophan/threonine-rich antigen
PFF1194	-1.74912	PF07_0087	PF08_0131	1-cys peroxidoxin		PFF0073	1.05945	PF07_0116	PF08_0041	ribosome biogenesis protein nep1 homologue, putative		PF08_0131		Pfa3D7|chrBLOB_004312.glm_6|2001.10.24|Prediction|PlasmoDB	-1.46377	PF07_0065	PF10_0015	acyl CoA binding protein, putative		PFK0670	1.1164	PF10_0136	PF10_0264	40S ribosomal protein, putative	PF10_0015		PFK0968	-1.42246	PF11_0087	PF11_0216	hypothetical protein		PFN0215	2.30143	PF14_0319	PF14_0372	hypothetical protein	PF11_0216		PF08_0041	PF08_0041		PF08_0131	PF08_0131		PF08_0041	ribosome biogenesis protein nep1 homologue, putative
PFF1913	-1.9546	PF07_0129	PF10_0016	acyl CoA binding protein, putative		PFF1080	1.25546	PF07_0116	PF08_0044	protein kinase		PF10_0016		PFF0968	-1.2398	PF07_0065	PF10_0016	acyl CoA binding protein, putative		PFJ0292	1.67659	PF10_0197	PF10_0296	hypothetical protein	PF10_0016		PFK0845	-1.21126	PF11_0117	PF11_0223	hypothetical protein		PFN0196	1.00076	PF14_0334	PF14_0402	hypothetical protein	PF11_0223		PF08_0044	PF08_0044		PF10_0016	PF10_0016		PF08_0044	protein kinase
Pfa3D7|chr8_000033.glm_1|2001.10.24|Prediction|PlasmoDB	-1.87739	PF08_0029	PF10_0020	#N/A		PFE0117	1.09283	PF07_0121	PF08_0061	hypothetical protein		PF10_0020		PFF1194	-1.22226	PF07_0087	PF10_0020	#N/A		PFJ0594	1.81001	PF10_0211	PF10_0326	hypothetical protein	PF10_0020		PFK0886	-1.0868	PF11_0141	PF11_0257	ethanolamine kinase, putative		PFM0680	2.61017	PF14_0354	PF14_0532	hypothetical protein	PF11_0257		PF08_0061	PF08_0061		PF10_0020	PF10_0020		PF08_0061	hypothetical protein
Pfa3D7|chr8_000146.glm_5|2001.10.24|Prediction|PlasmoDB	-1.00395	PF08_0031	PF10_0026	hypothetical protein		Pfa3D7|chrBLOB_004259.glm_1|2001.10.24|Prediction|PlasmoDB	1.29165	PF08_0003	PF08_0102	asparagine-rich antigen Pfa55-14		PF10_0026		PFF1913	-1.55875	PF07_0129	PF10_0029	hypothetical protein		Pfa3D7|chr10_1.glm_321|2001.10.24|Prediction|PlasmoDB	1.08968	PF10_0264	PF10_0341	hypothetical protein, conserved	PF10_0029		Z_1_50	-1.19914	PF11_0165	PF11_0282	deoxyuridine 5'-triphosphate nucleotidohydrolase, putative		PFK0484	1.18075	PF14_0363	PF14_0599	hypothetical protein	PF11_0282		PF08_0102	PF08_0102		PF10_0026	PF10_0026		PF08_0102	asparagine-rich antigen Pfa55-14
PFF0364	-2.19058	PF08_0125	PF10_0029	hypothetical protein		Pfa3D7|chrBLOB_003993.glm_2|2001.10.24|Prediction|PlasmoDB	1.231	PF08_0041	PF10_0021	hypothetical protein		PF10_0029		Pfa3D7|chr8_000033.glm_1|2001.10.24|Prediction|PlasmoDB	-1.45016	PF08_0029	PF10_0084	tubulin beta chain, putative		PFJ0496	1.09602	PF10_0296	PF10_0361	hypothetical protein	PF10_0084		PFF1298	-1.68076	PF11_0213	PF11_0289	hypothetical protein		PFN0234	1.04696	PF14_0372	PF14_0608	hypothetical protein	PF11_0289		PF10_0021	PF10_0021		PF10_0029	PF10_0029		PF10_0021	hypothetical protein
PFF1141	-2.1704	PF08_0131	PF10_0034	hypothetical protein		PFF1757	1.06033	PF08_0044	PF10_0022	hypothetical protein		PF10_0034		PFF0364	-1.76065	PF08_0125	PF10_0120	hypothetical protein		PFJ0062	1.03051	PF10_0326	PF11_0004	hypothetical protein	PF10_0120		PFJ0224	-1.63274	PF11_0213	PF11_0417	hypothetical protein		PFN0077	1.27241	PF14_0402	PF14_0610	hypothetical protein	PF11_0417		PF10_0022	PF10_0022		PF10_0034	PF10_0034		PF10_0022	hypothetical protein
PFJ0344	-2.66035	PF10_0016	PF10_0035	hypothetical protein		PFF0857	1.06384	PF08_0061	PF10_0024	hypothetical protein		PF10_0035		PFF1141	-1.87238	PF08_0131	PF10_0129	hypothetical protein		PFJ0072	1.01129	PF10_0341	PF11_0091	hypothetical protein	PF10_0129		PFK0650	-1.10442	PF11_0215	PF11_0459	hypothetical protein		PFN0738	2.52955	PF14_0532	PF14_0725	tubulin, putative	PF11_0459		PF10_0024	PF10_0024		PF10_0035	PF10_0035		PF10_0024	hypothetical protein
PFJ0339	-2.65513	PF10_0020	PF10_0050	hypothetical protein		PFF1502	1.07918	PF08_0102	PF10_0025	PF70 protein		PF10_0050		Pfa3D7|chr10_1.glm_27|2001.10.24|Prediction|PlasmoDB	-1.36872	PF10_0015	PF10_0154	ribonucleotide reductase small subunit, putative		PFJ0206	1.16118	PF10_0361	PF11_0123	hypothetical protein	PF10_0154		PFK0651	-1.02387	PF11_0216	PF11_0487	hypothetical protein		PFN0343	2.28431	PF14_0599	PFA0220w	ubiquitin carboxyl-terminal hydrolase, putative	PF11_0487		PF10_0025	PF10_0025		PF10_0050	PF10_0050		PF10_0025	PF70 protein
PFJ0342	-1.11781	PF10_0026	PF10_0084	tubulin beta chain, putative		PFJ0338	1.06869	PF10_0021	PF10_0034	hypothetical protein		PF10_0084		PFJ0344	-1.49424	PF10_0016	PF10_0159	glycophorin-binding protein 130 precursor		PFD0190	1.15621	PF11_0004	PF11_0134	hypothetical protein	PF10_0159		PFK1255	-1.37129	PF11_0223	PF11_0489	hypothetical protein		PFN0332	1.51012	PF14_0608	PFB0075c	hypothetical protein	PF11_0489		PF10_0034	PF10_0034		PF10_0084	PF10_0084		PF10_0034	hypothetical protein
PFJ0347	-1.01042	PF10_0026	PF10_0129	hypothetical protein		PFJ0337	1.07626	PF10_0022	PF10_0055	hypothetical protein		PF10_0129		PFJ0339	-3.12074	PF10_0020	PF10_0188	hypothetical protein		PFK1121	1.56975	PF11_0091	PF11_0231	hypothetical protein	PF10_0188		PFK1009	-1.055	PF11_0257	PF11_0508	hypothetical protein		PFN0330	1.05556	PF14_0610	PFB0115w	hypothetical protein	PF11_0508		PF10_0055	PF10_0055		PF10_0129	PF10_0129		PF10_0055	hypothetical protein
PFJ0433	-1.26898	PF10_0029	PF10_0130	hypothetical protein		PFJ0349	1.04006	PF10_0024	PF10_0079	hypothetical protein		PF10_0130		PFJ0433	-1.04499	PF10_0029	PF10_0193	hypothetical protein, conserved		PFK0843	1.02961	PF11_0123	PF11_0241	hypothetical protein	PF10_0193		PFK0897	-1.0534	PF11_0282	PF13_0010	Gbph2		PFM0639	4.79265	PF14_0725	PFB0923c	hypothetical protein	PF13_0010		PF10_0079	PF10_0079		PF10_0130	PF10_0130		PF10_0079	hypothetical protein
PFJ0046	-1.01068	PF10_0034	PF10_0153	hsp60		PFJ0348	1.33447	PF10_0025	PF10_0136	Initiation factor 2 subunit family, putative		PF10_0153		PFJ0582	-2.02387	PF10_0084	PF10_0195	hypothetical protein		PFK0724	1.05365	PF11_0134	PF11_0242	asparagine-rich protein	PF10_0195		PFK0585	-1.04964	PF11_0289	PF13_0011	plasmodium falciparum gamete antigen 27/25		Pfa3D7|chr1_2.glm_40|2001.10.24|Prediction|PlasmoDB	1.14363	PFA0220w	PFC0085c	hypothetical protein, conserved	PF13_0011		PF10_0136	PF10_0136		PF10_0153	PF10_0153		PF10_0136	Initiation factor 2 subunit family, putative
PFJ0047	-1.16356	PF10_0035	PF10_0154	ribonucleotide reductase small subunit, putative		PFF1726	1.44902	PF10_0025	PF10_0197	hypothetical protein		PF10_0154		PFK0120	-1.31378	PF10_0120	PF10_0204	hypothetical protein		PFK0729	1.18397	PF11_0231	PF11_0333	hypothetical protein	PF10_0204		PFK1098	-1.08496	PF11_0417	PF13_0012	hypothetical protein		PFB0148	1.11296	PFB0075c	PFD0160w	hypothetical protein	PF13_0012		PF10_0197	PF10_0197		PF10_0154	PF10_0154		PF10_0197	hypothetical protein
PFJ0399	-1.06842	PF10_0050	PF10_0159	glycophorin-binding protein 130 precursor		PFJ0045	2.29031	PF10_0034	PF10_0211	hypothetical protein		PF10_0159		PFJ0184	-1.15883	PF10_0129	PF10_0246	hypothetical protein		PFK0889	1.09981	PF11_0241	PF11_0396	Protein phosphatase 2C	PF10_0246		PFK0641	-1.19775	PF11_0459	PF13_0054	hypothetical protein		Pfa3D7|chr2_11953.glm_21|2001.10.24|Prediction|PlasmoDB	1.79597	PFB0075c	PFD0495c	hypothetical protein	PF13_0054		PF10_0211	PF10_0211		PF10_0159	PF10_0159		PF10_0211	hypothetical protein
PFJ0582	-2.2089	PF10_0084	PF10_0188	hypothetical protein		PFJ0406	1.52855	PF10_0055	PF10_0288	hypothetical protein		PF10_0188		PFJ0475	-2.1272	PF10_0154	PF10_0252	hypothetical protein		PFK0970	1.04919	PF11_0242	PF11_0419	hypothetical protein	PF10_0252		PFK1085	-2.04989	PF11_0487	PF13_0141	Control oligonucleotide to L-lactate dehydrogenase(PF13_0141)		PFB0277	1.10014	PFB0115w	PFD0555c	hypothetical protein	PF13_0141		PF10_0288	PF10_0288		PF10_0188	PF10_0188		PF10_0288	hypothetical protein
PFJ0184	-1.3685	PF10_0129	PF10_0193	hypothetical protein, conserved		PFK0837	1.12745	PF10_0079	PF10_0296	hypothetical protein		PF10_0193		Pfa3D7|chr10_1.glm_193|2001.10.24|Prediction|PlasmoDB	-1.44576	PF10_0159	PF10_0253	hypothetical protein		Pfa3D7|chr11_1.glm_274|2001.10.24|Prediction|PlasmoDB	1.24782	PF11_0242	PF11_0439	hypothetical protein	PF10_0253		PFK0781	-1.07074	PF11_0489	PF13_0183	hypothetical protein		PFB0223	1.62218	PFB0923c	PFD0855c	hypothetical protein	PF13_0183		PF10_0296	PF10_0296		PF10_0193	PF10_0193		PF10_0296	hypothetical protein
PFJ0185	-1.07361	PF10_0130	PF10_0195	hypothetical protein		PFK0670	1.07691	PF10_0136	PF10_0308	hypothetical protein		PF10_0195		Pfa3D7|chr10_1.glm_192|2001.10.24|Prediction|PlasmoDB	-1.15386	PF10_0159	PF10_0276	hypothetical protein		PFK1167	1.15538	PF11_0333	PF13_0076	hypothetical protein	PF10_0276		PFK0691	-1.14385	PF11_0508	PF13_0192	hypothetical protein		PFC0172	1.33542	PFC0085c	PFE0520c	topoisomerase I	PF13_0192		PF10_0308	PF10_0308		PF10_0195	PF10_0195		PF10_0308	hypothetical protein
PFJ0474	-1.22747	PF10_0153	PF10_0204	hypothetical protein		PFJ0292	1.39684	PF10_0197	PF10_0407	dihydrolipoamide acetyltransferase, putative		PF10_0204		PFJ0304	-1.58145	PF10_0188	PF10_0282	hypothetical protein		PFK1201	1.01824	PF11_0396	PF13_0096	Ubiquitin Carboxyl-terminal Hydrolase-like zinc finger protein	PF10_0282		PFI0563	-1.80195	PF13_0010	PF13_0193	MSP7-like protein		PFF0307	1.06512	PFD0160w	PFE0835w	ubiquitin carboxyl-terminal hydrolase 2, putative	PF13_0193		PF10_0407	PF10_0407		PF10_0204	PF10_0204		PF10_0407	dihydrolipoamide acetyltransferase, putative
PFJ0475	-2.05801	PF10_0154	PF10_0215	hypothetical protein		PFJ0594	1.65831	PF10_0211	PF11_0039	early transcribed membrane protein 11.1		PF10_0215		PFJ0303	-1.5513	PF10_0188	PF10_0289	adenosine deaminase, putative		PFK1157	1.01146	PF11_0419	PF13_0097	hypothetical protein	PF10_0289		PFM0187	-1.78649	PF13_0010	PF13_0291	replication licensing factor, putative		PFD0127	1.18769	PFD0495c	PFE0935c	RNA-binding protein, putative	PF13_0291		PF11_0039	PF11_0039		PF10_0215	PF10_0215		PF11_0039	early transcribed membrane protein 11.1
Pfa3D7|chr10_1.glm_193|2001.10.24|Prediction|PlasmoDB	-1.33756	PF10_0159	PF10_0235	hypothetical protein		PFJ0077	1.00073	PF10_0288	PF11_0047	hypothetical protein		PF10_0235		PFE0241	-1.3486	PF10_0188	PF10_0325	hypothetical protein, conserved		PFK1229	1.03231	PF11_0439	PF13_0106	hypothetical protein	PF10_0325		PFM0337	-1.66275	PF13_0011	PF13_0328	proliferating cell nuclear antigen		PFD0115	1.95376	PFD0555c	PFE1040c	hypothetical protein	PF13_0328		PF11_0047	PF11_0047		PF10_0235	PF10_0235		PF11_0047	hypothetical protein
Pfa3D7|chr10_1.glm_192|2001.10.24|Prediction|PlasmoDB	-1.17496	PF10_0159	PF10_0246	hypothetical protein		PFJ0496	1.19238	PF10_0296	PF11_0051	phenylalanine -- tRNA ligase, putative		PF10_0246		PFK0131	-1.2495	PF10_0188	PF10_0332	ribosomal protein L27, putative		PFM0081	1.26579	PF13_0076	PF13_0135	hypothetical protein	PF10_0332		PFM0210	-1.23798	PF13_0012	PF13_0349	nucleoside diphosphate kinase b; putative		PFD0288	1.60662	PFD0855c	PFE1170w	hypothetical protein	PF13_0349		PF11_0051	PF11_0051		PF10_0246	PF10_0246		PF11_0051	phenylalanine -- tRNA ligase, putative
PFJ0304	-1.36608	PF10_0188	PF10_0252	hypothetical protein		PFJ0558	1.46652	PF10_0308	PF11_0091	hypothetical protein		PF10_0252		PFJ0166	-1.01859	PF10_0193	PF10_0337	ADP-ribosylation factor-like protein		Pfa3D7|chr13_4000008.glm_1|2001.10.24|Prediction|PlasmoDB	1.33731	PF13_0096	PF13_0147	hypothetical protein	PF10_0337		PFM0607	-1.11773	PF13_0054	PF13_0353	NADH-cytochrome b5 reductase, putative		PFF1637	1.13899	PFE0520c	PFF0020c	#N/A	PF13_0353		PF11_0091	PF11_0091		PF10_0252	PF10_0252		PF11_0091	hypothetical protein
PFK0131	-1.35202	PF10_0188	PF10_0253	hypothetical protein		Pfa3D7|chr10_1.glm_251|2001.10.24|Prediction|PlasmoDB	1.20616	PF10_0407	PF11_0166	hypothetical protein		PF10_0253		Pfa3D7|chr10_1.glm_243|2001.10.24|Prediction|PlasmoDB	-1.54503	PF10_0195	PF10_0348	hypothetical protein		PFM0089	1.63149	PF13_0097	PF13_0167	hypothetical protein	PF10_0348		Z_5_50	-1.33276	PF13_0141	PF14_0053	ribonucleotide reductase small subunit		PFF1825	1.05576	PFE0835w	PFF0175c	#N/A	PF14_0053		PF11_0166	PF11_0166		PF10_0253	PF10_0253		PF11_0166	hypothetical protein
PFE0241	-1.14546	PF10_0188	PF10_0282	hypothetical protein		PFK1178	1.34725	PF11_0039	PF11_0175	heat shock protein 101, putative		PF10_0282		PFJ0414	-1.32895	PF10_0204	PF10_0366	ADP/ATP transporter on adenylate translocase		PFM0359	1.02064	PF13_0106	PF13_0221	hypothetical protein	PF10_0366		Z_5_70	-1.22959	PF13_0141	PF14_0061	hypothetical protein		PFE0065	1.65715	PFE0935c	PFF0535c	#N/A	PF14_0061		PF11_0175	PF11_0175		PF10_0282	PF10_0282		PF11_0175	heat shock protein 101, putative
PFJ0303	-1.03837	PF10_0188	PF10_0289	adenosine deaminase, putative		PFK1173	1.02194	PF11_0047	PF11_0231	hypothetical protein		PF10_0289		PFJ0189	-1.13137	PF10_0246	PF11_0035	hypothetical protein		PFM0473	1.05445	PF13_0135	PF13_0245	hypothetical protein	PF11_0035		Z_5_40	-1.19216	PF13_0141	PF14_0065	hypothetical protein		PFE0179	1.23422	PFE1040c	PFF0610c	#N/A	PF14_0065		PF11_0231	PF11_0231		PF10_0289	PF10_0289		PF11_0231	hypothetical protein
PFJ0166	-1.36203	PF10_0193	PF10_0325	hypothetical protein, conserved		PFK1025	1.42519	PF11_0051	PF11_0241	hypothetical protein		PF10_0325		PFJ0322	-1.56284	PF10_0252	PF11_0060	hypothetical protein		PFM0213	1.10611	PF13_0147	PF13_0258	sexual stage-specific protein kinase	PF11_0060		Z_5_80	-1.00486	PF13_0141	PF14_0080	hypothetical protein		PFE0587	1.03221	PFE1170w	PFF0655c	#N/A	PF14_0080		PF11_0241	PF11_0241		PF10_0325	PF10_0325		PF11_0241	hypothetical protein
Pfa3D7|chr10_1.glm_243|2001.10.24|Prediction|PlasmoDB	-1.68639	PF10_0195	PF10_0332	ribosomal protein L27, putative		PFK1121	1.50686	PF11_0091	PF11_0242	asparagine-rich protein		PF10_0332		PFJ0321	-1.91074	PF10_0253	PF11_0066	caltractin (centrin), putative		PFM0124	1.05091	PF13_0167	PF13_0267	hypothetical protein	PF11_0066		PFM0649	-1.04381	PF13_0183	PF14_0105	hypothetical protein		Pfa3D7|chr9_3.glm_21|2001.10.24|Prediction|PlasmoDB	1.36378	PFF0020c	PFF1100c	#N/A	PF14_0105		PF11_0242	PF11_0242		PF10_0332	PF10_0332		PF11_0242	asparagine-rich protein
PFJ0414	-1.14173	PF10_0204	PF10_0334	flavoprotein subunit of succinate dehydrogenase		PFK1206	1.24412	PF11_0166	PF11_0291	hypothetical protein		PF10_0334		Pfa3D7|chr10_1.glm_335|2001.10.24|Prediction|PlasmoDB	-1.26343	PF10_0276	PF11_0087	Rad51 homolog, putative		PFJ0057	1.1989	PF13_0221	PF13_0289	hypothetical protein	PF11_0087		PFJ0490	-2.29174	PF13_0192	PF14_0108	hypothetical protein		PFF0526	1.17849	PFF0175c	PFF1365c	#N/A	PF14_0108		PF11_0291	PF11_0291		PF10_0334	PF10_0334		PF11_0291	hypothetical protein
PFJ0012	-1.28092	PF10_0215	PF10_0337	ADP-ribosylation factor-like protein		PFK0766	1.30704	PF11_0175	PF11_0321	hypothetical protein		PF10_0337		PFJ0445	-1.18938	PF10_0276	PF11_0117	replication factor C subunit 5, putative		PFM0017	1.13516	PF13_0245	PF13_0290	hypothetical protein	PF11_0117		PFM0200	-1.10773	PF13_0193	PF14_0187	glutathione s-transferase, putative		Pfa3D7|chrBLOB_004291.glm_8|2001.10.24|Prediction|PlasmoDB	1.30492	PFF0535c	PFF1370w	#N/A	PF14_0187		PF11_0321	PF11_0321		PF10_0337	PF10_0337		PF11_0321	hypothetical protein
PFJ0254	-1.06351	PF10_0235	PF11_0035	hypothetical protein		PFK0729	1.31795	PF11_0231	PF11_0371	hypothetical protein		PF11_0035		PFJ0523	-1.30507	PF10_0282	PF11_0141	UDP-galactose transporter, putative		PFM0174	1.10838	PF13_0258	PF13_0323	binding protein, putative	PF11_0141		PFI0046	-1.05709	PF13_0193	PF14_0200	hypothetical protein		Pfa3D7|chr6_000085.glm_12|2001.10.24|Prediction|PlasmoDB	1.19732	PFF0610c	PFI0105c	hypothetical protein	PF14_0200		PF11_0371	PF11_0371		PF11_0035	PF11_0035		PF11_0371	hypothetical protein
PFJ0189	-1.2636	PF10_0246	PF11_0087	Rad51 homolog, putative		PFK0889	1.09284	PF11_0241	PF11_0439	hypothetical protein		PF11_0087		PFJ0078	-1.53851	PF10_0289	PF11_0172	hypothetical protein, conserved		PFM0532	1.56173	PF13_0267	PF14_0015	aminopeptidase, putative	PF11_0172		PFM0579	-1.06706	PF13_0291	PF14_0211	hypothetical protein		Pfa3D7|chr6_000085.glm_22|2001.10.24|Prediction|PlasmoDB	1.10978	PFF0655c	PFI0255c	mitochondrial carrier protein, putative	PF14_0211		PF11_0439	PF11_0439		PF11_0087	PF11_0087		PF11_0439	hypothetical protein
PFJ0322	-1.43056	PF10_0252	PF11_0096	casein kinase II, alpha subunit, putative		PFK0970	1.05115	PF11_0242	PF11_0455	hypothetical protein		PF11_0096		PFD0294	-1.02405	PF10_0325	PF11_0173	oligosacharyl transferase STT3 subunit, putative		PFM0605	1.17116	PF13_0289	PF14_0023	hypothetical protein, conserved	PF11_0173		PFM0412	-1.00677	PF13_0328	PF14_0369	hypothetical protein		PFF0127	1.37134	PFF1100c	PFI0295c	hypothetical protein, conserved	PF14_0369		PF11_0455	PF11_0455		PF11_0096	PF11_0096		PF11_0455	hypothetical protein
PFJ0321	-2.48902	PF10_0253	PF11_0113	ribosomal protein L11, putative		Pfa3D7|chr11_1.glm_274|2001.10.24|Prediction|PlasmoDB	1.14289	PF11_0242	PF11_0503	hypothetical protein		PF11_0113		PFJ0123	-1.10075	PF10_0332	PF11_0177	ubiquitin C-terminal hydrolase, family 1, putative		PFM0604	1.67624	PF13_0290	PF14_0031	hypothetical protein	PF11_0177		PFM0482	-1.6124	PF13_0349	PF14_0387	hypothetical protein		PFF1901	1.30475	PFF1365c	PFI0510c	hypothetical protein	PF14_0387		PF11_0503	PF11_0503		PF11_0113	PF11_0113		PF11_0503	hypothetical protein
PFJ0523	-1.23625	PF10_0282	PF11_0117	replication factor C subunit 5, putative		PFK0929	1.05412	PF11_0291	PF13_0075	hypothetical protein, conserved in P. falciparum		PF11_0117		PFJ0529	-1.26014	PF10_0337	PF11_0213	hypothetical protein		PFM0109	1.19653	PF13_0323	PF14_0042	hypothetical protein	PF11_0213		Pfa3D7|chr13_2000016.glm_9|2001.10.24|Prediction|PlasmoDB	-1.02762	PF13_0353	PF14_0392	Ser/Thr protein kinase, putative		PFF1137	1.08505	PFF1370w	PFI1485c	diacylglycerol kinase, putative	PF14_0392		PF13_0075	PF13_0075		PF11_0117	PF11_0117		PF13_0075	hypothetical protein, conserved in P. falciparum
PFJ0078	-1.20482	PF10_0289	PF11_0130	hypothetical protein		PFK0922	1.0492	PF11_0321	PF13_0076	hypothetical protein		PF11_0130		PFJ0032	-1.13484	PF10_0348	PF11_0215	hypothetical protein		PFN0581	1.1045	PF14_0015	PF14_0045	hypothetical protein	PF11_0215		PFN0807	-1.67777	PF14_0053	PF14_0439	leucine aminopeptidase, putative		Pfa3D7|chr9_1.glm_32|2001.10.24|Prediction|PlasmoDB	1.08998	PFI0105c	PFI1520w	hypothetical protein	PF14_0439		PF13_0076	PF13_0076		PF11_0130	PF11_0130		PF13_0076	hypothetical protein
PFD0294	-1.11911	PF10_0325	PF11_0141	UDP-galactose transporter, putative		PFK0913	1.05079	PF11_0371	PF13_0097	hypothetical protein		PF11_0141		PFJ0215	-1.0766	PF10_0366	PF11_0216	hypothetical protein		PFN0768	1.00723	PF14_0023	PF14_0048	hypothetical protein	PF11_0216		PFN0815	-1.36796	PF14_0061	PF14_0446	hypothetical protein		PFI0499	1.22481	PFI0255c	PFL0130c	hypothetical protein, conserved	PF14_0446		PF13_0097	PF13_0097		PF11_0141	PF11_0141		PF13_0097	hypothetical protein
PFJ0123	-1.18104	PF10_0332	PF11_0165	Control oligonucleotide to falcipain 2 precursor(PF11_0165)		PFK1229	1.10443	PF11_0439	PF13_0106	hypothetical protein		PF11_0165		PFK1056	-1.09245	PF11_0035	PF11_0223	hypothetical protein		PFN0758	1.80628	PF14_0031	PF14_0052	hypothetical protein, conserved	PF11_0223		PFN0821	-1.01069	PF14_0065	PF14_0451	mitochondrial ribosomal protein S14 precursor, putative		PFK0470	1.81836	PFI0295c	PFL1885c	calcium/calmodulin-dependent protein kinase 2, putative	PF14_0451		PF13_0106	PF13_0106		PF11_0165	PF11_0165		PF13_0106	hypothetical protein
Pfa3D7|chrBLOB_003798.glm_1|2001.10.24|Prediction|PlasmoDB	-1.61652	PF10_0334	PF11_0172	hypothetical protein, conserved		PFK0587	1.01347	PF11_0455	PF13_0135	hypothetical protein		PF11_0172		PFK0659	-1.05626	PF11_0060	PF11_0240	dynein heavy chain, putative		PFN0853	1.20587	PF14_0042	PF14_0098	hypothetical protein	PF11_0240		PFN0686	-1.15564	PF14_0080	PF14_0601	replication factor C3		PFE0019	1.11133	PFI0510c	PFL2220w	hypothetical protein	PF14_0601		PF13_0135	PF13_0135		PF11_0172	PF11_0172		PF13_0135	hypothetical protein
PFJ0125	-1.42642	PF10_0334	PF11_0177	ubiquitin C-terminal hydrolase, family 1, putative		PFK0794	1.28808	PF11_0503	PF13_0147	hypothetical protein		PF11_0177		PFK1191	-1.09585	PF11_0066	PF11_0248	hypothetical protein		PFN0848	1.44308	PF14_0045	PF14_0101	hypothetical protein	PF11_0248		PFN0656	-1.08946	PF14_0105	PF14_0650	hypothetical protein		Pfa3D7|chr9_1.glm_346|2001.10.24|Prediction|PlasmoDB	1.12225	PFI1485c	81		PF14_0650		PF13_0147	PF13_0147		PF11_0177	PF11_0177		PF13_0147	hypothetical protein
PFJ0529	-1.02479	PF10_0337	PF11_0197	hypothetical protein		PFM0786	1.60933	PF13_0075	PF13_0167	hypothetical protein		PF11_0197		PFK0968	-1.94299	PF11_0087	PF11_0250	high mobility group-like protein NHP2, putative		PFN0828	1.20963	PF14_0048	PF14_0113	hypothetical protein	PF11_0250		PFN0653	-1.13799	PF14_0108	PFA0630c	hypothetical protein		PFD0484	1.58572	PFI1520w			PFA0630c		PF13_0167	PF13_0167		PF11_0197	PF11_0197		PF13_0167	hypothetical protein
PFK1056	-1.04947	PF11_0035	PF11_0213	hypothetical protein		PFM0081	1.38623	PF13_0076	PF13_0193	MSP7-like protein		PF11_0213		PFK0845	-2.12428	PF11_0117	PF11_0257	ethanolamine kinase, putative		PFN0805	1.03552	PF14_0052	PF14_0123	hypothetical protein	PF11_0257		PFN0548	-1.09222	PF14_0187	PFB0106c	hypothetical protein		PFD0483	1.67462	PFI1520w			PFB0106c		PF13_0193	PF13_0193		PF11_0213	PF11_0213		PF13_0193	MSP7-like protein
PFK0968	-1.78779	PF11_0087	PF11_0215	hypothetical protein		PFM0089	1.17173	PF13_0097	PF13_0238	conserved protein, putative		PF11_0215		PFK0886	-1.67517	PF11_0141	PF11_0262	hypothetical protein		PFN0664	1.05738	PF14_0098	PF14_0145	hypothetical protein	PF11_0262		PFM0115	-1.05461	PF14_0200	PFB0530c	hypothetical protein		PFD0296	1.07573	PFL0130c			PFB0530c		PF13_0238	PF13_0238		PF11_0215	PF11_0215		PF13_0238	conserved protein, putative
PFK0738	-1.01208	PF11_0096	PF11_0216	hypothetical protein		PFM0359	1.1976	PF13_0106	PF13_0267	hypothetical protein		PF11_0216		Pfa3D7|chr11_1.glm_190|2001.10.24|Prediction|PlasmoDB	-1.1574	PF11_0172	PF11_0282	deoxyuridine 5'-triphosphate nucleotidohydrolase, putative		PFN0660	1.12821	PF14_0101	PF14_0185	ATP-dependent RNA helicase, putative	PF11_0282		PFN0519	-1.22834	PF14_0211	PFB0535w	hypothetical protein		Pfa3D7|chr12_1.glm_439|2001.10.24|Prediction|PlasmoDB	1.2199	PFL1885c			PFB0535w		PF13_0267	PF13_0267		PF11_0216	PF11_0216		PF13_0267	hypothetical protein
PFK0853	-1.0699	PF11_0113	PF11_0250	high mobility group-like protein NHP2, putative		PFM0473	1.13779	PF13_0135	PF13_0275	hypothetical protein		PF11_0250		PFK0746	-1.1076	PF11_0173	PF11_0338	Aquaglyceroporin		PFN0645	1.02027	PF14_0113	PF14_0214	hypothetical protein	PF11_0338		PFN0238	-1.17489	PF14_0369	PFB0795w	ATP synthase F1, alpha subunit, putative		PFK0266	1.27096	PFL1885c			PFB0795w		PF13_0275	PF13_0275		PF11_0250	PF11_0250		PF13_0275	hypothetical protein
PFK0845	-2.18183	PF11_0117	PF11_0257	ethanolamine kinase, putative		PFM0213	1.13947	PF13_0147	PF13_0289	hypothetical protein		PF11_0257		PFK0609	-1.04613	PF11_0177	PF11_0361	hypothetical protein		PFN0726	1.32452	PF14_0123	PF14_0269	hypothetical protein, conserved	PF11_0361		PFN0172	-1.27282	PF14_0387	PFB0835c	hypothetical protein		PFF0992	1.46655	PFL1885c			PFB0835c		PF13_0289	PF13_0289		PF11_0257	PF11_0257		PF13_0289	hypothetical protein
PFK0574	-1.06375	PF11_0130	PF11_0323	hypothetical protein		PFM0124	1.10874	PF13_0167	PF14_0013	hypothetical protein		PF11_0323		PFF1298	-1.34305	PF11_0213	PF11_0363	hypothetical protein		PFN0725	1.46867	PF14_0123	PF14_0283	hypothetical protein	PF11_0363		PFI0566	-1.82867	PF14_0392	PFB0895c	replication factor C subunit 1, putative		PFK0210	1.08203	PFL2220w			PFB0895c		PF14_0013	PF14_0013		PF11_0323	PF11_0323		PF14_0013	hypothetical protein
PFK0886	-1.23821	PF11_0141	PF11_0338	Aquaglyceroporin		PFM0200	1.17764	PF13_0193	PF14_0015	aminopeptidase, putative		PF11_0338		PFJ0224	-1.03407	PF11_0213	PF11_0417	hypothetical protein		PFN0902	1.07038	PF14_0145	PF14_0291	hypothetical protein	PF11_0417		PFI0567	-1.78259	PF14_0392	PFB0953w	hypothetical protein							PFB0953w		PF14_0015	PF14_0015		PF11_0338	PF11_0338		PF14_0015	aminopeptidase, putative
Z_1_50	-1.59542	PF11_0165	PF11_0363	hypothetical protein		PFM0763	1.08193	PF13_0238	PF14_0017	lysophospholipase, putative		PF11_0363		PFK0650	-1.67757	PF11_0215	PF11_0459	hypothetical protein		PFI0210	1.56942	PF14_0185	PF14_0292	hypothetical protein, conserved	PF11_0459		Pfa3D7|chr14_1.glm_488|2001.10.24|Prediction|PlasmoDB	-1.05341	PF14_0439	PFC0310c	ATP-dependent CLP protease, putative							PFC0310c		PF14_0017	PF14_0017		PF11_0363	PF11_0363		PF14_0017	lysophospholipase, putative
Z_1_60	-1.31038	PF11_0165	PF11_0386	30S ribosomal protein S14, putative		PFM0532	2.27058	PF13_0267	PF14_0018	hypothetical protein		PF11_0386		PFK0651	-1.4657	PF11_0216	PF11_0461	rab6		PFN0514	1.27566	PF14_0214	PF14_0307	hypothetical protein, conserved	PF11_0461		PFN0716	-1.09338	PF14_0446	PFC0475c	hypothetical protein, conserved							PFC0475c		PF14_0018	PF14_0018		PF11_0386	PF11_0386		PF14_0018	hypothetical protein
Z_1_70	-1.15963	PF11_0165	PF11_0417	hypothetical protein		PFM0732	1.10385	PF13_0275	PF14_0045	hypothetical protein		PF11_0417		PFK1255	-1.66	PF11_0223	PF11_0466	transport protein, putative		PFN0790	1.04436	PF14_0269	PF14_0308	hypothetical protein	PF11_0466		PFN0711	-1.05141	PF14_0451	PFC0725c	transporter, putative							PFC0725c		PF14_0045	PF14_0045		PF11_0417	PF11_0417		PF14_0045	hypothetical protein
Z_1_90	-1.01602	PF11_0165	PF11_0425	hypothetical protein		PFM0605	1.04413	PF13_0289	PF14_0098	hypothetical protein		PF11_0425		PFK0948	-1.16273	PF11_0240	PF11_0489	hypothetical protein		PFN0419	1.02388	PF14_0283	PF14_0372	hypothetical protein	PF11_0489		PFN0341	-1.20084	PF14_0601	PFC0730w	conserved protein, putative							PFC0730w		PF14_0098	PF14_0098		PF11_0425	PF11_0425		PF14_0098	hypothetical protein
Pfa3D7|chr11_1.glm_190|2001.10.24|Prediction|PlasmoDB	-1.34733	PF11_0172	PF11_0459	hypothetical protein		PFN0583	1.03192	PF14_0013	PF14_0101	hypothetical protein		PF11_0459		PFK0709	-1.51976	PF11_0248	PF11_0507	antigen 332, putative		PFN0428	1.29256	PF14_0291	PF14_0402	hypothetical protein	PF11_0507		PFN0799	-1.0177	PF14_0650	PFC0912w	hypothetical protein							PFC0912w		PF14_0101	PF14_0101		PF11_0459	PF11_0459		PF14_0101	hypothetical protein
PFK0751	-1.10002	PF11_0172	PF11_0461	rab6		Pfa3D7|chr14_1.glm_17|2001.10.24|Prediction|PlasmoDB	1.18067	PF14_0015	PF14_0123	hypothetical protein		PF11_0461		PFK0707	-1.13915	PF11_0250	PF11_0508	hypothetical protein		PFN0429	1.07855	PF14_0292	PF14_0499	hypothetical protein	PF11_0508		Pfa3D7|chr1_2.glm_130|2001.10.24|Prediction|PlasmoDB	-1.4699	PFA0630c	PFD0075w	hypothetical protein, conserved in P. falciparum							PFD0075w		PF14_0123	PF14_0123		PF11_0461	PF11_0461		PF14_0123	hypothetical protein
PFK0609	-1.0964	PF11_0177	PF11_0466	transport protein, putative		PFN0581	1.42329	PF14_0015	PF14_0145	hypothetical protein		PF11_0466		PFK1009	-1.51177	PF11_0257	PF13_0010	Gbph2		PFN0452	1.13035	PF14_0307	PF14_0529	gamma-adaptin, putative	PF13_0010		PFB0259	-1.12277	PFB0106c	PFD0175c	hypothetical protein							PFD0175c		PF14_0145	PF14_0145		PF11_0466	PF11_0466		PF14_0145	hypothetical protein
PFK1274	-1.15258	PF11_0197	PF11_0489	hypothetical protein		PFN0579	1.54833	PF14_0017	PF14_0175	hypothetical protein		PF11_0489		PFK0872	-1.33257	PF11_0262	PF13_0011	plasmodium falciparum gamete antigen 27/25		PFN0453	1.42624	PF14_0308	PF14_0532	hypothetical protein	PF13_0011		PFB0109	-1.10273	PFB0530c	PFD0470c	replication factor a protein, putative							PFD0470c		PF14_0175	PF14_0175		PF11_0489	PF11_0489		PF14_0175	hypothetical protein
PFF1298	-2.03191	PF11_0213	PF11_0506	hypothetical protein		PFN0578	1.15726	PF14_0018	PF14_0185	ATP-dependent RNA helicase, putative		PF11_0506		PFK0897	-1.49131	PF11_0282	PF13_0012	hypothetical protein		PFN0234	1.04768	PF14_0372	PF14_0561	hypothetical protein	PF13_0012		PFB0112	-1.36892	PFB0535w	PFD0670c	hypothetical protein, conserved							PFD0670c		PF14_0185	PF14_0185		PF11_0506	PF11_0506		PF14_0185	ATP-dependent RNA helicase, putative
PFJ0224	-1.61984	PF11_0213	PF11_0507	antigen 332, putative		PFN0848	1.75781	PF14_0045	PF14_0199	hypothetical protein		PF11_0507		PFK1199	-1.50636	PF11_0338	PF13_0054	hypothetical protein		PFN0077	1.49347	PF14_0402	PF14_0594	hypothetical protein	PF13_0054		PFB0111	-1.04088	PFB0535w	PFD0760c	hypothetical protein							PFD0760c		PF14_0199	PF14_0199		PF11_0507	PF11_0507		PF14_0199	hypothetical protein
PFK0650	-2.31072	PF11_0215	PF11_0508	hypothetical protein		PFN0664	1.02958	PF14_0098	PF14_0214	hypothetical protein		PF11_0508		PFK0614	-1.18547	PF11_0361	PF13_0093	hypothetical protein		PFN0494	1.32426	PF14_0499	PF14_0610	hypothetical protein	PF13_0093		PFB0183	-1.01373	PFB0795w	PFD0780w	glutamyl-tRNA(Gln) amidotransferase subunit A, putative							PFD0780w		PF14_0214	PF14_0214		PF11_0508	PF11_0508		PF14_0214	hypothetical protein
PFK0651	-1.86125	PF11_0216	PF13_0010	Gbph2		PFN0660	1.0156	PF14_0101	PF14_0223	cyclophilin, putative		PF13_0010		PFK1091	-1.0356	PF11_0363	PF13_0121	dihydrolipoamide succinyltransferase, putative		Pfa3D7|chr14_1.glm_590|2001.10.24|Prediction|PlasmoDB	1.01036	PF14_0529	PF14_0626	dynein beta chain, putative	PF13_0121		PFB0198	-1.31189	PFB0835c	PFE0070w	interspersed repeat antigen, putative							PFE0070w		PF14_0223	PF14_0223		PF13_0010	PF13_0010		PF14_0223	cyclophilin, putative
PFK0707	-1.32917	PF11_0250	PF13_0021	small heat shock protein, putative		PFN0726	1.30806	PF14_0123	PF14_0229	hypothetical protein		PF13_0021		PFK1098	-1.49087	PF11_0417	PF13_0134	hypothetical protein		PFN0871	1.31479	PF14_0529	PF14_0631	hypothetical protein	PF13_0134		PFB0215	-1.01667	PFB0895c	PFE0165w	actin depolymerizing factor, putative							PFE0165w		PF14_0229	PF14_0229		PF13_0021	PF13_0021		PF14_0229	hypothetical protein
PFK1009	-2.19904	PF11_0257	PF13_0054	hypothetical protein		PFN0725	1.54406	PF14_0123	PF14_0264	hypothetical protein		PF13_0054		PFK0641	-1.60973	PF11_0459	PF13_0141	Control oligonucleotide to L-lactate dehydrogenase(PF13_0141)		PFN0738	2.90364	PF14_0532	PF14_0639	DNA-3-methyladenine glycosylase, putative	PF13_0141		Pfa3D7|chr2_11953.glm_232|2001.10.24|Prediction|PlasmoDB	-1.464	PFB0953w	PFE0260w	hypothetical protein							PFE0260w		PF14_0264	PF14_0264		PF13_0054	PF13_0054		PF14_0264	hypothetical protein
PFK0736	-1.07271	PF11_0323	PF13_0071	hypothetical protein		PFN0902	1.39021	PF14_0145	PF14_0273	hypothetical protein		PF13_0071		PFK0638	-1.09593	PF11_0461	PF13_0173	hypothetical protein		PFN0123	1.05353	PF14_0561	PF14_0644	hypothetical protein	PF13_0173		PFB0237	-1.26231	PFB0953w	PFE0555w	stearoyl-CoA desaturase (acyl-CoA desaturase, faty acid desaturase), putative							PFE0555w		PF14_0273	PF14_0273		PF13_0071	PF13_0071		PF14_0273	hypothetical protein
PFK1199	-1.52977	PF11_0338	PF13_0121	dihydrolipoamide succinyltransferase, putative		PFN0565	1.27355	PF14_0175	PF14_0291	hypothetical protein		PF13_0121		PFK0868	-1.07075	PF11_0466	PF13_0183	hypothetical protein		PFN0280	1.03602	PF14_0594	PF14_0743	hypothetical protein	PF13_0183		PFC0053	-1.19371	PFC0310c	PFE0660c	uridine phosphorylase, putative							PFE0660c		PF14_0291	PF14_0291		PF13_0121	PF13_0121		PF14_0291	hypothetical protein
PFK1091	-1.27434	PF11_0363	PF13_0134	hypothetical protein		PFF0463	1.59429	PF14_0175	PF14_0292	hypothetical protein, conserved		PF13_0134		PFK0716	-1.05533	PF11_0466	PF13_0192	hypothetical protein		PFN0330	1.84063	PF14_0610	PF14_0757	hypothetical protein	PF13_0192		PFC0100	-1.09457	PFC0475c	PFE0675c	deoxyribodipyrimidine photolyase (photoreactivating enzyme, DNA photolyase), putative							PFE0675c		PF14_0292	PF14_0292		PF13_0134	PF13_0134		PF14_0292	hypothetical protein, conserved
PFK1208	-1.37182	PF11_0386	PF13_0141	Control oligonucleotide to L-lactate dehydrogenase(PF13_0141)		PFI0210	1.22057	PF14_0185	PF14_0307	hypothetical protein, conserved		PF13_0141		PFK0781	-1.36117	PF11_0489	PF13_0216	hypothetical protein		PFN0308	1.15559	PF14_0626	PF14_0763	hypothetical protein	PF13_0216		PFC0169	-1.04058	PFC0725c	PFE0685w	hypothetical protein							PFE0685w		PF14_0307	PF14_0307		PF13_0141	PF13_0141		PF14_0307	hypothetical protein, conserved
PFK1098	-1.60781	PF11_0417	PF13_0183	hypothetical protein		PFN0532	1.58217	PF14_0199	PF14_0308	hypothetical protein		PF13_0183		PFK0693	-1.093	PF11_0507	PF13_0226	hypothetical protein, conserved		PFJ0316	1.00429	PF14_0631	PF14_0773	erythrocyte membrane protein 1 (PfEMP1) pseudogene	PF13_0226		PFC0170	-1.24576	PFC0730w	PFE0690c	Rab1 protein							PFE0690c		PF14_0308	PF14_0308		PF13_0183	PF13_0183		PF14_0308	hypothetical protein
PFK1117	-1.12873	PF11_0425	PF13_0192	hypothetical protein		PFN0514	1.20021	PF14_0214	PF14_0319	hypothetical protein		PF13_0192		PFK0691	-1.22073	PF11_0508	PF13_0234	phosphoenolpyruvate carboxykinase		PFN0278	1.32591	PF14_0631	PFA0220w	ubiquitin carboxyl-terminal hydrolase, putative	PF13_0234		Pfa3D7|chr3_3P8.glm_226|2001.10.24|Prediction|PlasmoDB	-1.25217	PFC0912w	PFE0970w	cytochrome c oxidase assembly protein (heme A: farnesyltransferase), putative							PFE0970w		PF14_0319	PF14_0319		PF13_0192	PF13_0192		PF14_0319	hypothetical protein
PFK0641	-1.62129	PF11_0459	PF13_0216	hypothetical protein		Pfa3D7|chr14_1.glm_244|2001.10.24|Prediction|PlasmoDB	1.00027	PF14_0223	PF14_0407	hypothetical protein		PF13_0216		PFK0692	-1.07827	PF11_0508	PF13_0242	isocitrate dehydrogenase (NADP), mitochondrial precursor		PFN0367	1.50766	PF14_0639	PFB0080c	hypothetical protein	PF13_0242		PFD0369	-1.54581	PFD0075w	PFF0170w	#N/A							PFF0170w		PF14_0407	PF14_0407		PF13_0216	PF13_0216		PF14_0407	hypothetical protein
PFK0638	-1.24714	PF11_0461	PF13_0234	phosphoenolpyruvate carboxykinase		PFN0843	1.12395	PF14_0229	PF14_0499	hypothetical protein		PF13_0234		PFM0187	-1.44128	PF13_0010	PF13_0255	hypothetical protein		PFN0350	1.0088	PF14_0644	PFB0115w	hypothetical protein	PF13_0255		PFD0521	-1.3119	PFD0175c	PFF0520w	#N/A							PFF0520w		PF14_0499	PF14_0499		PF13_0234	PF13_0234		PF14_0499	hypothetical protein
PFK0868	-1.16283	PF11_0466	PF13_0242	isocitrate dehydrogenase (NADP), mitochondrial precursor		PFN0785	1.06407	PF14_0264	PF14_0516	serine/threonine-protein kinase		PF13_0242		PFI0563	-1.31136	PF13_0010	PF13_0272	thioredoxin-related protein, putative		PFN0109	1.01682	PF14_0743	PFB0655c	hypothetical protein	PF13_0272		PFD0133	-1.79242	PFD0470c	PFF0860c	#N/A							PFF0860c		PF14_0516	PF14_0516		PF13_0242	PF13_0242		PF14_0516	serine/threonine-protein kinase
PFK0716	-1.04376	PF11_0466	PF13_0272	thioredoxin-related protein, putative		PFI0026	1.22635	PF14_0273	PF14_0529	gamma-adaptin, putative		PF13_0272		PFM0337	-1.4958	PF13_0011	PF13_0291	replication licensing factor, putative		PFN0477	1.45281	PF14_0757	PFB0820c	hypothetical protein	PF13_0291		PFD0180	-1.08885	PFD0670c	PFF1190c	#N/A							PFF1190c		PF14_0529	PF14_0529		PF13_0272	PF13_0272		PF14_0529	gamma-adaptin, putative
PFK0781	-1.43379	PF11_0489	PF13_0291	replication licensing factor, putative		PFN0428	1.0386	PF14_0291	PF14_0532	hypothetical protein		PF13_0291		PFM0210	-1.49676	PF13_0012	PF13_0301	ubiquitin-conjugating enzyme, putative		PFN0889	1.01126	PF14_0763	PFB0855c	hypothetical protein	PF13_0301		PFF1542	-1.32456	PFD0760c	PFF1580c	#N/A							PFF1580c		PF14_0532	PF14_0532		PF13_0291	PF13_0291		PF14_0532	hypothetical protein
PFK0694	-1.12517	PF11_0506	PF13_0301	ubiquitin-conjugating enzyme, putative		PFN0429	1.00145	PF14_0292	PF14_0552	hypothetical protein		PF13_0301		PFM0607	-1.26669	PF13_0054	PF13_0327	hypothetical protein		Pfa3D7|chr14_1.glm_858|2001.10.24|Prediction|PlasmoDB	1.0997	PF14_0773	PFB0920w	hypothetical protein	PF13_0327		Pfa3D7|chr4_1.glm_187|2001.10.24|Prediction|PlasmoDB	-1.43301	PFD0780w	PFI0085c	hypothetical protein							PFI0085c		PF14_0552	PF14_0552		PF13_0301	PF13_0301		PF14_0552	hypothetical protein
PFK0693	-1.80723	PF11_0507	PF13_0327	hypothetical protein		PFN0452	1.1957	PF14_0307	PF14_0594	hypothetical protein		PF13_0327		PFM0863	-1.18623	PF13_0093	PF13_0328	proliferating cell nuclear antigen		Pfa3D7|chr1_2.glm_40|2001.10.24|Prediction|PlasmoDB	1.43363	PFA0220w	PFB0923c	hypothetical protein	PF13_0328		PFE0061	-1.13156	PFE0070w	PFI0135c	papain family cysteine protease, putative							PFI0135c		PF14_0594	PF14_0594		PF13_0327	PF13_0327		PF14_0594	hypothetical protein
PFF0903	-1.61439	PF11_0507	PF13_0328	proliferating cell nuclear antigen		PFN0453	1.06423	PF14_0308	PF14_0610	hypothetical protein		PF13_0328		Pfa3D7|chrBLOB_000045.glm_1|2001.10.24|Prediction|PlasmoDB	-1.09081	PF13_0121	PF13_0338	hypothetical protein		PFB0160	1.18996	PFB0080c	PFB0955w	stevor, degenerate, putative	PF13_0338		PFE0076	-1.52819	PFE0165w	PFI0180w	alpha tubulin							PFI0180w		PF14_0610	PF14_0610		PF13_0328	PF13_0328		PF14_0610	hypothetical protein
PFK0691	-1.33203	PF11_0508	PF13_0337	hypothetical protein		PFN0215	2.13368	PF14_0319	PF14_0623	hypothetical protein		PF13_0337		PFM0569	-1.18615	PF13_0134	PF13_0349	nucleoside diphosphate kinase b; putative		PFB0277	1.70497	PFB0115w	PFC0050c	long chain fatty acid ligase, putative	PF13_0349		PFE0204	-1.30329	PFE0260w	PFI0235w	replication factor A-related protein, putative							PFI0235w		PF14_0623	PF14_0623		PF13_0337	PF13_0337		PF14_0623	hypothetical protein
PFK0692	-1.27227	PF11_0508	PF13_0349	nucleoside diphosphate kinase b; putative		PFN0070	1.08154	PF14_0407	PF14_0631	hypothetical protein		PF13_0349		Z_5_50	-1.19779	PF13_0141	PF13_0353	NADH-cytochrome b5 reductase, putative		PFD0171	1.19237	PFB0655c	PFC0115c	erythrocyte membrane protein 1 (PfEMP1) pseudogene	PF13_0353		Pfa3D7|chrBLOB_004247.glm_2|2001.10.24|Prediction|PlasmoDB	-1.21111	PFE0555w	PFI0240c	E1-E2_ATPase/hydrolase, putative							PFI0240c		PF14_0631	PF14_0631		PF13_0349	PF13_0349		PF14_0631	hypothetical protein
PFI0563	-1.31208	PF13_0010	PF13_0353	NADH-cytochrome b5 reductase, putative		PFN0494	1.10753	PF14_0499	PF14_0644	hypothetical protein		PF13_0353		Z_5_70	-1.10649	PF13_0141	PF14_0014	hypothetical protein		PFB0192	1.08898	PFB0820c	PFC0465c	hypothetical protein	PF14_0014		PFE0477	-1.84361	PFE0660c	PFI0400c	hypothetical protein							PFI0400c		PF14_0644	PF14_0644		PF13_0353	PF13_0353		PF14_0644	hypothetical protein
PFM0187	-1.20337	PF13_0010	PF14_0014	hypothetical protein		PFN0940	1.05666	PF14_0516	PF14_0664	biotin carboxylase subunit of acetyl CoA carboxylase, putative		PF14_0014		Pfa3D7|chr13_3000003.glm_26|2001.10.24|Prediction|PlasmoDB	-1.34317	PF13_0173	PF14_0047	hypothetical protein		PFB0202	1.04526	PFB0855c	PFC0565w	hypothetical protein	PF14_0047		Pfa3D7|chr7_000068.glm_16|2001.10.24|Prediction|PlasmoDB	-1.05199	PFE0675c	PFI0725c	hypothetical protein							PFI0725c		PF14_0664	PF14_0664		PF14_0014	PF14_0014		PF14_0664	biotin carboxylase subunit of acetyl CoA carboxylase, putative
PFM0281	-1.26782	PF13_0021	PF14_0053	ribonucleotide reductase small subunit		Pfa3D7|chr14_1.glm_590|2001.10.24|Prediction|PlasmoDB	1.01559	PF14_0529	PF14_0687	hypothetical protein		PF14_0053		PFI0523	-1.23794	PF13_0183	PF14_0053	ribonucleotide reductase small subunit		PFB0221	1.19107	PFB0920w	PFC0910w	hypothetical protein	PF14_0053		PFF1045	-1.4956	PFE0685w	PFI0890c	large ribosomal subunit protein L3, prokaryotic (50S)-like, putative							PFI0890c		PF14_0687	PF14_0687		PF14_0053	PF14_0053		PF14_0687	hypothetical protein
PFM0607	-1.3501	PF13_0054	PF14_0061	hypothetical protein		PFN0738	2.09242	PF14_0532	PF14_0703	hypothetical protein		PF14_0061		PFM0649	-1.23777	PF13_0183	PF14_0061	hypothetical protein		PFB0223	1.36535	PFB0923c	PFD0160w	hypothetical protein	PF14_0061		PFE0631	-1.2418	PFE0685w	PFI1155w	hypothetical protein							PFI1155w		PF14_0703	PF14_0703		PF14_0061	PF14_0061		PF14_0703	hypothetical protein
PFM0491	-1.12961	PF13_0071	PF14_0065	hypothetical protein		PFN0131	1.02341	PF14_0552	PF14_0706	hypothetical protein		PF14_0065		PFJ0490	-2.81405	PF13_0192	PF14_0065	hypothetical protein		PFB0240	1.04197	PFB0955w	PFD0285c	lysine decarboxylase, putative	PF14_0065		PFE0630	-1.34985	PFE0690c	PFI1170c	Thioredoxin reductase							PFI1170c		PF14_0706	PF14_0706		PF14_0065	PF14_0065		PF14_0706	hypothetical protein
Pfa3D7|chrBLOB_000045.glm_1|2001.10.24|Prediction|PlasmoDB	-1.31123	PF13_0121	PF14_0091	hypothetical protein		PFN0280	1.16151	PF14_0594	PF14_0743	hypothetical protein		PF14_0091		PFM0117	-1.20649	PF13_0216	PF14_0091	hypothetical protein		PFC0106	1.0286	PFC0050c	PFD0300w	hypothetical protein	PF14_0091		PFE0005	-1.03422	PFE0970w	PFI1565w	conserved protein							PFI1565w		PF14_0743	PF14_0743		PF14_0091	PF14_0091		PF14_0743	hypothetical protein
PFM0776	-1.25827	PF13_0121	PF14_0095	hypothetical protein		PFN0330	1.01026	PF14_0610	PF14_0749	acyl CoA binding protein		PF14_0095		PFJ0429	-1.24202	PF13_0226	PF14_0105	hypothetical protein		PFC0299	1.19362	PFC0115c	PFD0540c	hypothetical protein	PF14_0105		PFF1000	-1.14738	PFF0170w	PFI1730w	cytoadherence linked asexual protein (CLAG)							PFI1730w		PF14_0749	PF14_0749		PF14_0095	PF14_0095		PF14_0749	acyl CoA binding protein
PFM0569	-1.3046	PF13_0134	PF14_0105	hypothetical protein		PFN0312	1.32715	PF14_0623	PF14_0752	hypothetical protein		PF14_0105		PFI0508	-1.37418	PF13_0234	PF14_0108	hypothetical protein		PFC0094	1.18963	PFC0465c	PFD0545w	hypothetical protein	PF14_0108		PFF0835	-1.22598	PFF0520w	PFL0580w	DNA replication licensing factor mcm5, putative							PFL0580w		PF14_0752	PF14_0752		PF14_0105	PF14_0105		PF14_0752	hypothetical protein
Z_5_50	-1.25112	PF13_0141	PF14_0186	hypothetical protein		PFJ0316	1.00758	PF14_0631	PF14_0763	hypothetical protein		PF14_0186		PFM0397	-1.04268	PF13_0242	PF14_0158	hypothetical protein		PFC0128	1.78563	PFC0565w	PFD0605c	hypothetical protein	PF14_0158		Pfa3D7|chr6_000024.glm_1|2001.10.24|Prediction|PlasmoDB	-1.0947	PFF0860c	PFL0640w	hypothetical protein							PFL0640w		PF14_0763	PF14_0763		PF14_0186	PF14_0186		PF14_0763	hypothetical protein
Z_5_70	-1.03049	PF13_0141	PF14_0187	glutathione s-transferase, putative		PFN0278	1.14251	PF14_0631	PF14_0773	erythrocyte membrane protein 1 (PfEMP1) pseudogene		PF14_0187		PFM0642	-1.16969	PF13_0255	PF14_0186	hypothetical protein		PFC0226	1.02426	PFC0910w	PFD0840w	hypothetical protein	PF14_0186		Pfa3D7|chr6_000004.glm_8|2001.10.24|Prediction|PlasmoDB	-1.02254	PFF1190c	PFL0660w	dynein light chain 1, putative							PFL0660w		PF14_0773	PF14_0773		PF14_0187	PF14_0187		PF14_0773	erythrocyte membrane protein 1 (PfEMP1) pseudogene
PFM0649	-1.20923	PF13_0183	PF14_0192	glutathione reductase		PFN0350	1.03476	PF14_0644	PFA0220w	ubiquitin carboxyl-terminal hydrolase, putative		PF14_0192		PFM0035	-1.20778	PF13_0272	PF14_0187	glutathione s-transferase, putative		PFD0517	1.12784	PFD0160w	PFD0845w	hypothetical protein	PF14_0187		Pfa3D7|chrBLOB_004096.glm_1|2001.10.24|Prediction|PlasmoDB	-2.54331	PFF1580c	PFL0680c	hypothetical protein							PFL0680c		PFA0220w	PFA0220w		PF14_0192	PF14_0192		PFA0220w	ubiquitin carboxyl-terminal hydrolase, putative
PFI0523	-1.1802	PF13_0183	PF14_0200	hypothetical protein		PFN0380	1.25548	PF14_0664	PFB0015c	rifin		PF14_0200		PFM0579	-1.55263	PF13_0291	PF14_0192	glutathione reductase		PFF0307	1.59016	PFD0160w	PFE0170c	protein kinase, putative	PF14_0192		PFI0328	-1.19856	PFI0085c	PFL0775w	hypothetical protein							PFL0775w		PFB0015c	PFB0015c		PF14_0200	PF14_0200		PFB0015c	rifin
PFJ0490	-3.02319	PF13_0192	PF14_0211	hypothetical protein		PFN0264	2.03639	PF14_0687	PFB0075c	hypothetical protein		PF14_0211		PFM0525	-1.17986	PF13_0301	PF14_0200	hypothetical protein		PFD0427	1.27853	PFD0285c	PFE0520c	topoisomerase I	PF14_0200		Pfa3D7|chr9_1.glm_41|2001.10.24|Prediction|PlasmoDB	-1.25483	PFI0135c	PFL1100w	hypothetical protein							PFL1100w		PFB0075c	PFB0075c		PF14_0211	PF14_0211		PFB0075c	hypothetical protein
PFM0117	-1.25104	PF13_0216	PF14_0254	DNA mismatch repair protein Msh2p, putative		PFN0829	1.72596	PF14_0703	PFB0080c	hypothetical protein		PF14_0254		PFM0420	-1.19764	PF13_0327	PF14_0211	hypothetical protein		PFD0431	1.10661	PFD0300w	PFE0570w	hypothetical protein	PF14_0211		PFI0421	-1.12347	PFI0135c	PFL1420w	#N/A							PFL1420w		PFB0080c	PFB0080c		PF14_0254	PF14_0254		PFB0080c	hypothetical protein
PFI0508	-1.7131	PF13_0234	PF14_0257	hypothetical protein, conserved		PFN0526	1.12186	PF14_0706	PFB0115w	hypothetical protein		PF14_0257		PFM0412	-1.6211	PF13_0328	PF14_0257	hypothetical protein, conserved		PFD0118	1.43211	PFD0540c	PFE0835w	ubiquitin carboxyl-terminal hydrolase 2, putative	PF14_0257		Pfa3D7|chrBLOB_004067.glm_2|2001.10.24|Prediction|PlasmoDB	-1.03972	PFI0135c	PFL1725w	ATP synthase beta chain, mitochondrial precursor, putative							PFL1725w		PFB0115w	PFB0115w		PF14_0257	PF14_0257		PFB0115w	hypothetical protein
PFM0397	-1.05147	PF13_0242	PF14_0280	phosphotyrosyl phosphatase activator, putative		PFN0109	1.14656	PF14_0743	PFB0279w	hypothetical protein		PF14_0280		PFM0807	-1.10048	PF13_0338	PF14_0297	ecto-nucleoside triphosphate diphosphohydrolase 1, putative		PFD0117	1.01896	PFD0545w	PFE0935c	RNA-binding protein, putative	PF14_0297		Pfa3D7|chr9_1.glm_52|2001.10.24|Prediction|PlasmoDB	-1.39159	PFI0180w	PFL1895w	ribosomal protein L23, putative							PFL1895w		PFB0279w	PFB0279w		PF14_0280	PF14_0280		PFB0279w	hypothetical protein
PFM0035	-1.05225	PF13_0272	PF14_0329	hypothetical protein, conserved		PFN0469	1.15559	PF14_0749	PFB0820c	hypothetical protein		PF14_0329		PFM0482	-2.25694	PF13_0349	PF14_0329	hypothetical protein, conserved		PFD0087	1.15926	PFD0605c	PFE1040c	hypothetical protein	PF14_0329		PFI0234	-1.24724	PFI0180w	PFL1900w	hypothetical protein							PFL1900w		PFB0820c	PFB0820c		PF14_0329	PF14_0329		PFB0820c	hypothetical protein
PFM0579	-1.81132	PF13_0291	PF14_0331	cytochrome c oxidase assembly protein, putative		PFN0464	1.455	PF14_0752	PFB0910w	hypothetical protein		PF14_0331		Pfa3D7|chr13_2000016.glm_9|2001.10.24|Prediction|PlasmoDB	-1.49223	PF13_0353	PF14_0331	cytochrome c oxidase assembly protein, putative		PFF1452	1.00885	PFD0840w	PFE1170w	hypothetical protein	PF14_0331		PFF0278	-1.00667	PFI0235w	PFL2005w	replication factor c subunit 4							PFL2005w		PFB0910w	PFB0910w		PF14_0331	PF14_0331		PFB0910w	hypothetical protein
PFM0525	-1.14046	PF13_0301	PF14_0338	hypothetical protein		PFN0889	1.27843	PF14_0763	PFB0920w	hypothetical protein		PF14_0338		PFN0582	-1.11993	PF14_0014	PF14_0366	small subunit DNA primase		PFE0542	1.61099	PFD0845w	PFE1215c	developmentally regulated GTP-binding protein 1, putative	PF14_0366		PFI0420	-1.39272	PFI0240c	PFL2215w	Control oligonucleotide to actin(PFL2215w)							PFL2215w		PFB0920w	PFB0920w		PF14_0338	PF14_0338		PFB0920w	hypothetical protein
PFM0420	-1.11228	PF13_0327	PF14_0354	hypothetical protein		Pfa3D7|chr14_1.glm_858|2001.10.24|Prediction|PlasmoDB	1.12624	PF14_0773	PFB0923c	hypothetical protein		PF14_0354		PFN0820	-1.00468	PF14_0047	PF14_0369	hypothetical protein		PFE0130	1.11147	PFE0170c	PFE1240w	hypothetical protein, conserved	PF14_0369		PFI0342	-1.33256	PFI0400c	PFL2550w	hypothetical protein, conserved in P. falciparum							PFL2550w		PFB0923c	PFB0923c		PF14_0354	PF14_0354		PFB0923c	hypothetical protein
PFM0412	-2.07024	PF13_0328	PF14_0369	hypothetical protein		PFN0884	1.51415	PF14_0773	PFB0925w	hypothetical protein		PF14_0369		PFN0807	-2.2841	PF14_0053	PF14_0387	hypothetical protein		PFF1637	1.07976	PFE0520c	PFE1270c	hypothetical protein	PF14_0387		PFI0354	-1.19197	PFI0725c	140								MAL13P1.293		PFB0925w	PFB0925w		PF14_0369	PF14_0369		PFB0925w	hypothetical protein
PFM0006	-1.17474	PF13_0337	PF14_0387	hypothetical protein		Pfa3D7|chr1_2.glm_40|2001.10.24|Prediction|PlasmoDB	1.49114	PFA0220w	PFC0070c	hypothetical protein		PF14_0387		PFN0815	-1.37354	PF14_0061	PF14_0392	Ser/Thr protein kinase, putative		PFE0231	1.14796	PFE0570w	PFE1320w	hypothetical protein	PF14_0392		Pfa3D7|chr9_1.glm_202|2001.10.24|Prediction|PlasmoDB	-1.11831	PFI0890c									MAL13P1.298		PFC0070c	PFC0070c		PF14_0387	PF14_0387		PFC0070c	hypothetical protein
PFM0482	-2.12268	PF13_0349	PF14_0415	dephospho-CoA kinase, putative		PFB0012	3.15175	PFB0015c	PFC0085c	hypothetical protein, conserved		PF14_0415		PFN0821	-1.50656	PF14_0065	PF14_0415	dephospho-CoA kinase, putative		PFE0087	1.18379	PFE0835w	PFE1435c	hypothetical protein	PF14_0415		PFI0432	-1.00261	PFI0890c									MAL13P1.44		PFC0085c	PFC0085c		PF14_0415	PF14_0415		PFC0085c	hypothetical protein, conserved
Pfa3D7|chr13_2000016.glm_9|2001.10.24|Prediction|PlasmoDB	-1.24035	PF13_0353	PF14_0417	heat shock protein, putative		PFB0148	1.9555	PFB0075c	PFC0115c	erythrocyte membrane protein 1 (PfEMP1) pseudogene		PF14_0417		PFN0672	-1.52232	PF14_0091	PF14_0417	heat shock protein, putative		PFF1825	1.30603	PFE0835w	PFE1535w	hypothetical protein	PF14_0417		Pfa3D7|chr9_1.glm_263|2001.10.24|Prediction|PlasmoDB	-1.02392	PFI1155w									MAL7P1.12		PFC0115c	PFC0115c		PF14_0417	PF14_0417		PFC0115c	erythrocyte membrane protein 1 (PfEMP1) pseudogene
PFN0582	-1.31855	PF14_0014	PF14_0444	hypothetical protein		Pfa3D7|chr2_11953.glm_21|2001.10.24|Prediction|PlasmoDB	2.12633	PFB0075c	PFC0565w	hypothetical protein		PF14_0444		PFN0656	-1.50248	PF14_0105	PF14_0439	leucine aminopeptidase, putative		PFE0065	1.96764	PFE0935c	PFE1570c	hypothetical protein	PF14_0439		Pfa3D7|chr9_1.glm_266|2001.10.24|Prediction|PlasmoDB	-1.16995	PFI1170c									MAL7P1.146		PFC0565w	PFC0565w		PF14_0444	PF14_0444		PFC0565w	hypothetical protein
PFN0807	-2.31238	PF14_0053	PF14_0446	hypothetical protein		PFB0160	1.27082	PFB0080c	PFC1000w	hypothetical protein		PF14_0446		PFN0653	-1.19589	PF14_0108	PF14_0443	centrin, putative		PFE0179	1.45863	PFE1040c	PFF0020c	#N/A	PF14_0443		PFF1635	-1.06679	PFI1170c									MAL7P1.76		PFC1000w	PFC1000w		PF14_0446	PF14_0446		PFC1000w	hypothetical protein
PFN0815	-1.68932	PF14_0061	PF14_0490	hypothetical protein		PFB0277	2.01179	PFB0115w	PFD0085c	ATP-dept. acyl-coa synthetase, putative		PF14_0490		PFN0015	-2.22016	PF14_0158	PF14_0444	hypothetical protein		Pfa3D7|chrBLOB_004249.glm_1|2001.10.24|Prediction|PlasmoDB	1.14947	PFE1170w	PFF0085w	#N/A	PF14_0444		Pfa3D7|chr9_1.glm_368|2001.10.24|Prediction|PlasmoDB	-1.03073	PFI1565w									MAL8P1.126		PFD0085c	PFD0085c		PF14_0490	PF14_0490		PFD0085c	ATP-dept. acyl-coa synthetase, putative
PFN0821	-1.00869	PF14_0065	PF14_0526	hypothetical protein, conserved		PFB0039	1.0692	PFB0279w	PFD0100c	SURFIN, surface-associated interspersed gene		PF14_0526		PFN0549	-1.31619	PF14_0186	PF14_0446	hypothetical protein		PFE0163	1.58331	PFE1215c	PFF0165c	#N/A	PF14_0446		Pfa3D7|chrBLOB_003865.glm_1|2001.10.24|Prediction|PlasmoDB	-1.06089	PFI1730w									MAL8P1.141		PFD0100c	PFD0100c		PF14_0526	PF14_0526		PFD0100c	SURFIN, surface-associated interspersed gene
PFN0672	-1.13267	PF14_0091	PF14_0534	hypothetical protein		PFB0192	1.03137	PFB0820c	PFD0105c	SURFIN, surface-associated interspersed gene		PF14_0534		PFN0548	-1.16333	PF14_0187	PF14_0451	mitochondrial ribosomal protein S14 precursor, putative		PFE0629	1.17578	PFE1240w	PFF0175c	#N/A	PF14_0451		PFL0103	-1.51097	PFL0580w									MAL8P1.23		PFD0105c	PFD0105c		PF14_0534	PF14_0534		PFD0105c	SURFIN, surface-associated interspersed gene
PFN0668	-1.02083	PF14_0095	PF14_0582	hypothetical protein		PFB0218	1.08347	PFB0910w	PFD0160w	hypothetical protein		PF14_0582		PFN0540	-1.05029	PF14_0192	PF14_0484	acetyl-CoA acetyltransferase, putative		PFE0486	1.48095	PFE1270c	PFF0480w	#N/A	PF14_0484		PFK0189	-1.01305	PFL0640w									MAL8P1.81		PFD0160w	PFD0160w		PF14_0582	PF14_0582		PFD0160w	hypothetical protein
PFN0656	-1.66657	PF14_0105	PF14_0601	replication factor C3		PFB0221	1.16752	PFB0920w	PFD0495c	hypothetical protein		PF14_0601		PFM0115	-1.17149	PF14_0200	PF14_0488	hypothetical protein		PFF0780	1.05952	PFE1320w	PFF0535c	#N/A	PF14_0488		PFL0124	-1.61569	PFL0660w									MAL8P1.92		PFD0495c	PFD0495c		PF14_0601	PF14_0601		PFD0495c	hypothetical protein
PFN0549	-1.87826	PF14_0186	PF14_0630	protein serine/threonine phosphatase		PFB0223	1.14756	PFB0923c	PFD0540c	hypothetical protein		PF14_0630		PFN0519	-1.80295	PF14_0211	PF14_0526	hypothetical protein, conserved		PFF1120	1.04753	PFE1435c	PFF0655c	#N/A	PF14_0526		Pfa3D7|chr12_1.glm_154|2001.10.24|Prediction|PlasmoDB	-1.37525	PFL0660w									PF07_0018		PFD0540c	PFD0540c		PF14_0630	PF14_0630		PFD0540c	hypothetical protein
PFN0548	-1.09958	PF14_0187	PF14_0650	hypothetical protein		PFB0224	2.226	PFB0925w	PFD0545w	hypothetical protein		PF14_0650		PFN0777	-1.112	PF14_0257	PF14_0570	hypothetical protein, conserved		PFE0056	1.05789	PFE1535w	PFF0665c	#N/A	PF14_0570		PFL0128	-1.10041	PFL0680c									PF07_0106		PFD0545w	PFD0545w		PF14_0650	PF14_0650		PFD0545w	hypothetical protein
PFN0540	-1.36353	PF14_0192	PF14_0665	hypothetical protein		PFC0138	1.76813	PFC0070c	PFD0615c	erythrocyte membrane protein 1 (PfEMP1)		PF14_0665		Pfa3D7|chr14_1.glm_288|2001.10.24|Prediction|PlasmoDB	-1.09008	PF14_0257	PF14_0601	replication factor C3		PFE0547	1.72333	PFE1570c	PFF0745c	#N/A	PF14_0601		PFL0149	-1.08535	PFL0775w									PF07_0121		PFD0615c	PFD0615c		PF14_0665	PF14_0665		PFD0615c	erythrocyte membrane protein 1 (PfEMP1)
PFM0115	-1.15741	PF14_0200	PF14_0666	hypothetical protein		PFC0172	1.06226	PFC0085c	PFD0840w	hypothetical protein		PF14_0666		PFN0436	-1.08658	PF14_0297	PF14_0630	protein serine/threonine phosphatase		Pfa3D7|chr9_3.glm_21|2001.10.24|Prediction|PlasmoDB	1.63106	PFF0020c	PFF0790c	#N/A	PF14_0630		Pfa3D7|chr12_1.glm_254|2001.10.24|Prediction|PlasmoDB	-1.07104	PFL1100w									PF08_0042		PFD0840w	PFD0840w		PF14_0666	PF14_0666		PFD0840w	hypothetical protein
PFN0519	-1.77328	PF14_0211	PF14_0705	hypothetical protein		Pfa3D7|chr3_3P8.glm_36|2001.10.24|Prediction|PlasmoDB	1.20446	PFC0115c	PFD0845w	hypothetical protein		PF14_0705		PFM0510	-1.18554	PF14_0329	PF14_0648	hypothetical protein		PFF0119	1.05286	PFF0085w	PFF0810c	#N/A	PF14_0648		Pfa3D7|chr12_1.glm_327|2001.10.24|Prediction|PlasmoDB	-1.22125	PFL1420w									PF08_0060		PFD0845w	PFD0845w		PF14_0705	PF14_0705		PFD0845w	hypothetical protein
PFN0787	-1.01125	PF14_0254	PF14_0709	ribosomal protein L20, putative		PFC0290	1.24039	PFC0115c	PFD0920w	hypothetical protein		PF14_0709		PFN0200	-1.06685	PF14_0331	PF14_0650	hypothetical protein		PFF0872	1.35327	PFF0165c	PFF1085c	#N/A	PF14_0650		Pfa3D7|chr12_1.glm_401|2001.10.24|Prediction|PlasmoDB	-1.15472	PFL1725w									PF10_0034		PFD0920w	PFD0920w		PF14_0709	PF14_0709		PFD0920w	hypothetical protein
Pfa3D7|chr14_1.glm_288|2001.10.24|Prediction|PlasmoDB	-1.2761	PF14_0257	PFA0630c	hypothetical protein		PFC0299	1.36576	PFC0115c	PFD0960c	ribosomal protein L7Ae-related protein, putative		PFA0630c		PFN0242	-1.03777	PF14_0366	PF14_0666	hypothetical protein		PFF1105	1.22948	PFF0175c	PFF1100c	#N/A	PF14_0666		Pfa3D7|chr12_1.glm_442|2001.10.24|Prediction|PlasmoDB	-1.19289	PFL1895w									PF10_0079		PFD0960c	PFD0960c		PFA0630c	PFA0630c		PFD0960c	ribosomal protein L7Ae-related protein, putative
PFN0777	-1.25765	PF14_0257	PFB0365w	hypothetical protein, conserved		PFC0128	1.54501	PFC0565w	PFD0965w	putative phosphatidylinositol 4-kinase, frameshifted		PFB0365w		PFN0238	-1.73319	PF14_0369	PF14_0709	ribosomal protein L20, putative		PFF0526	1.57701	PFF0175c	PFF1365c	#N/A	PF14_0709		PFF0108	-1.71045	PFL1900w									PF10_0131		PFD0965w	PFD0965w		PFB0365w	PFB0365w		PFD0965w	putative phosphatidylinositol 4-kinase, frameshifted
PFN0413	-1.05134	PF14_0280	PFB0385w	acyl carrier protein, putative		PFC0254	1.28627	PFC1000w	PFE0065w	skeleton binding protein		PFB0385w		PFN0172	-1.96582	PF14_0387	PF14_0722	hypothetical protein		PFF1070	1.15533	PFF0480w	PFF1370w	#N/A	PF14_0722		Pfa3D7|chr12_1.glm_475|2001.10.24|Prediction|PlasmoDB	-1.1512	PFL2005w									PF10_0197		PFE0065w	PFE0065w		PFB0385w	PFB0385w		PFE0065w	skeleton binding protein
PFM0510	-1.5706	PF14_0329	PFB0465c	hypothetical protein		PFF0511	1.21434	PFD0085c	PFE0120c	merozoite Surface Protein 8, MSP8		PFB0465c		PFI0566	-2.1506	PF14_0392	PF14_0744	hypothetical protein		Pfa3D7|chrBLOB_004291.glm_8|2001.10.24|Prediction|PlasmoDB	1.25933	PFF0535c	PFF1440w	#N/A	PF14_0744		Z_2_50	-1.26652	PFL2215w									PF10_0211		PFE0120c	PFE0120c		PFB0465c	PFB0465c		PFE0120c	merozoite Surface Protein 8, MSP8
PFN0200	-1.00406	PF14_0331	PFB0500c	rab5 protein, putative		Pfa3D7|chrBLOB_004168.glm_2|2001.10.24|Prediction|PlasmoDB	1.09806	PFD0100c	PFE0170c	protein kinase, putative		PFB0500c		PFI0567	-2.02961	PF14_0392	PFB0106c	hypothetical protein		Pfa3D7|chr6_000085.glm_22|2001.10.24|Prediction|PlasmoDB	1.19874	PFF0655c	PFF1580c	#N/A	PFB0106c		Pfa3D7|chr12_1.glm_602|2001.10.24|Prediction|PlasmoDB	-1.30447	PFL2550w									PF10_0308		PFE0170c	PFE0170c		PFB0500c	PFB0500c		PFE0170c	protein kinase, putative
PFN0191	-1.14665	PF14_0338	PFB0501c	hypothetical protein		PFD0448	1.06655	PFD0105c	PFE0570w	hypothetical protein		PFB0501c		PFN0060	-1.28661	PF14_0415	PFB0310c	merozoite surface protein 4		PFF0498	1.06532	PFF0665c	PFI0105c	hypothetical protein	PFB0310c													PF11_0091		PFE0570w	PFE0570w		PFB0501c	PFB0501c		PFE0570w	hypothetical protein
PFN0170	-1.21256	PF14_0354	PFB0530c	hypothetical protein		Pfa3D7|chr4_1.glm_34|2001.10.24|Prediction|PlasmoDB	1.39327	PFD0105c	PFE0835w	ubiquitin carboxyl-terminal hydrolase 2, putative		PFB0530c		PFN0057	-1.07562	PF14_0417	PFB0365w	hypothetical protein, conserved		PFE0340	1.04323	PFF0745c	PFI0165c	DEAD/DEAH box helicase, putative	PFB0365w													PF11_0231		PFE0835w	PFE0835w		PFB0530c	PFB0530c		PFE0835w	ubiquitin carboxyl-terminal hydrolase 2, putative
PFN0238	-1.20679	PF14_0369	PFB0535w	hypothetical protein		PFD0517	1.44878	PFD0160w	PFE0935c	RNA-binding protein, putative		PFB0535w		Pfa3D7|chr14_1.glm_488|2001.10.24|Prediction|PlasmoDB	-1.17033	PF14_0439	PFB0385w	acyl carrier protein, putative		PFF0039	1.24023	PFF0745c	PFI0225w	hypothetical protein	PFB0385w													PF11_0263		PFE0935c	PFE0935c		PFB0535w	PFB0535w		PFE0935c	RNA-binding protein, putative
PFN0172	-2.19538	PF14_0387	PFB0795w	ATP synthase F1, alpha subunit, putative		PFF0307	1.63431	PFD0160w	PFE1040c	hypothetical protein		PFB0795w		PFN0720	-1.00597	PF14_0443	PFB0465c	hypothetical protein		Pfa3D7|chr6_000054.glm_5|2001.10.24|Prediction|PlasmoDB	1.56308	PFF0790c	PFI0335w	hypothetical protein	PFB0465c													PF11_0333		PFE1040c	PFE1040c		PFB0795w	PFB0795w		PFE1040c	hypothetical protein
PFN0060	-1.3285	PF14_0415	PFB0835c	hypothetical protein		PFD0127	1.12917	PFD0495c	PFE1185w	transporter, putative		PFB0835c		PFN0719	-1.2021	PF14_0444	PFB0530c	hypothetical protein		PFF1185	1.39767	PFF0810c	PFI0490c	hypothetical protein	PFB0530c													PF11_0404		PFE1185w	PFE1185w		PFB0835c	PFB0835c		PFE1185w	transporter, putative
PFN0057	-1.47628	PF14_0417	PFB0840w	replication factor C, subunit 2		PFD0118	1.57569	PFD0540c	PFE1240w	hypothetical protein, conserved		PFB0840w		PFN0716	-1.21129	PF14_0446	PFB0535w	hypothetical protein		Pfa3D7|chr6_000082.glm_5|2001.10.24|Prediction|PlasmoDB	1.1915	PFF1085c	PFI0685w	pseudouridylate synthase, putative	PFB0535w													PF11_0471		PFE1240w	PFE1240w		PFB0840w	PFB0840w		PFE1240w	hypothetical protein, conserved
PFN0719	-1.43937	PF14_0444	PFB0890c	pseudouridine synthetase, putative		PFD0117	1.64225	PFD0545w	PFE1270c	hypothetical protein		PFB0890c		PFN0711	-1.32874	PF14_0451	PFB0605w	Ser/Thr protein kinase, putative		PFF0128	1.19384	PFF1100c	PFI0805w	hypothetical protein	PFB0605w													PF13_0060		PFE1270c	PFE1270c		PFB0890c	PFB0890c		PFE1270c	hypothetical protein
PFN0718	-1.23173	PF14_0444	PFB0895c	replication factor C subunit 1, putative		Pfa3D7|chrBLOB_004216.glm_2|2001.10.24|Prediction|PlasmoDB	1.3791	PFD0615c	PFE1550w	hypothetical protein		PFB0895c		PFN0641	-1.0236	PF14_0484	PFB0795w	ATP synthase F1, alpha subunit, putative		PFF0129	1.25817	PFF1100c	PFI0815c	hypothetical protein, conserved	PFB0795w													PF13_0097		PFE1550w	PFE1550w		PFB0895c	PFB0895c		PFE1550w	hypothetical protein
PFN0716	-1.6442	PF14_0446	PFB0935w	cytoadherence linked asexual protein 2		PFF1452	1.02643	PFD0840w	PFE1570c	hypothetical protein		PFB0935w		PFN0630	-1.41153	PF14_0488	PFB0835c	hypothetical protein		PFF0127	1.55783	PFF1100c	PFI1485c	diacylglycerol kinase, putative	PFB0835c													PF13_0221		PFE1570c	PFE1570c		PFB0935w	PFB0935w		PFE1570c	hypothetical protein
PFN0632	-1.0752	PF14_0490	PFB0953w	hypothetical protein		PFF1770	1.41471	PFD0840w	PFF0020c	#N/A		PFB0953w		PFN0863	-1.08308	PF14_0526	PFB0840w	replication factor C, subunit 2		PFF1901	1.31175	PFF1365c	PFI1520w	hypothetical protein	PFB0840w													PF13_0267		PFF0020c	PFF0020c		PFB0953w	PFB0953w		PFF0020c	#N/A
PFN0862	-1.02159	PF14_0526	PFC0125w	ABC transporter, putative		PFE0542	1.65605	PFD0845w	PFF0085w	#N/A		PFC0125w		PFN0862	-1.06629	PF14_0526	PFB0895c	replication factor C subunit 1, putative		PFF1137	1.16875	PFF1370w	PFI1790w	hypothetical protein	PFB0895c													PF14_0015		PFF0085w	PFF0085w		PFC0125w	PFC0125w		PFF0085w	#N/A
PFN0740	-1.54784	PF14_0534	PFC0170c	dihydrolipoamide acyltransferase, putative		PFF1723	1.18845	PFD0920w	PFF0165c	#N/A		PFC0170c		PFN0143	-1.30342	PF14_0570	PFB0953w	hypothetical protein		PFF1653	1.0011	PFF1440w	PFI1820w	erythrocyte membrane protein 1 (PfEMP1)	PFB0953w													PF14_0017		PFF0165c	PFF0165c		PFC0170c	PFC0170c		PFF0165c	#N/A
Pfa3D7|chr14_1.glm_642|2001.10.24|Prediction|PlasmoDB	-1.39698	PF14_0582	PFC0205c	PfGLP-1, 1-cys-glutaredoxin-like protein-1		PFD0030	1.13188	PFD0960c	PFF0175c	#N/A		PFC0205c		PFN0341	-1.68858	PF14_0601	PFC0095c	hypothetical protein, conserved		PFE0275	1.08845	PFF1580c	PFL0040c	hypothetical protein	PFC0095c													PF14_0045		PFF0175c	PFF0175c		PFC0205c	PFC0205c		PFF0175c	#N/A
PFN0341	-1.4131	PF14_0601	PFC0310c	ATP-dependent CLP protease, putative		PFD0031	1.1603	PFD0965w	PFF0480w	#N/A		PFC0310c		PFN0309	-1.40521	PF14_0630	PFC0205c	PfGLP-1, 1-cys-glutaredoxin-like protein-1		Pfa3D7|chr9_1.glm_32|2001.10.24|Prediction|PlasmoDB	1.34215	PFI0105c	PFL0130c	hypothetical protein, conserved	PFC0205c													PF14_0123		PFF0480w	PFF0480w		PFC0310c	PFC0310c		PFF0480w	#N/A
PFN0309	-1.26628	PF14_0630	PFC0340w	DNA polymerase delta small subunit, putative		PFD0577	1.38438	PFD0965w	PFF0975c	#N/A		PFC0340w		PFN0837	-1.16789	PF14_0648	PFC0210c	circumsporozoite (CS) protein		Pfa3D7|chr7_000007.glm_2|2001.10.24|Prediction|PlasmoDB	1.06816	PFI0165c	PFL0420w	hypothetical protein	PFC0210c													PF14_0214		PFF0975c	PFF0975c		PFC0340w	PFC0340w		PFF0975c	#N/A
PFN0799	-1.00326	PF14_0650	PFC0475c	hypothetical protein, conserved		PFF1578	1.10642	PFE0065w	PFF1110c	#N/A		PFC0475c		PFN0799	-1.42116	PF14_0650	PFC0262c	hypothetical protein, conserved		PFI0544	1.1397	PFI0225w	PFL0675c	hypothetical protein	PFC0262c													PF14_0291		PFF1110c	PFF1110c		PFC0475c	PFC0475c		PFF1110c	#N/A
PFK0434	-1.07168	PF14_0665	PFC0525c	glycogen synthase kinase, putative		Pfa3D7|chrBLOB_004139.glm_1|2001.10.24|Prediction|PlasmoDB	1.17926	PFE0120c	PFF1365c	#N/A		PFC0525c		PFN0386	-1.22933	PF14_0666	PFC0310c	ATP-dependent CLP protease, putative		Pfa3D7|chr9_1.glm_87|2001.10.24|Prediction|PlasmoDB	1.442	PFI0335w	PFL0830w	hypothetical protein	PFC0310c													PF14_0308		PFF1365c	PFF1365c		PFC0525c	PFC0525c		PFF1365c	#N/A
PFN0386	-1.40448	PF14_0666	PFC0570c	hypothetical protein		PFF0690	1.22994	PFE0120c	PFF1370w	#N/A		PFC0570c		PFN0610	-1.24642	PF14_0709	PFC0355c	hypothetical protein		PFF1411	1.56093	PFI0490c	PFL0865w	hypothetical protein	PFC0355c													PF14_0319		PFF1370w	PFF1370w		PFC0570c	PFC0570c		PFF1370w	#N/A
PFN0525	-1.16438	PF14_0705	PFC0571c	hypothetical protein		PFE0058	1.38757	PFE0120c	PFF1440w	#N/A		PFC0571c		PFN0622	-1.71083	PF14_0722	PFC0475c	hypothetical protein, conserved		PFF1237	1.30764	PFI0685w	PFL1210w	hypothetical protein	PFC0475c													PF14_0334		PFF1440w	PFF1440w		PFC0571c	PFC0571c		PFF1440w	#N/A
PFN0610	-1.25819	PF14_0709	PFC0670c	hypothetical protein		PFE0130	1.06741	PFE0170c	PFF1490w	#N/A		PFC0670c		PFN0108	-1.10911	PF14_0744	PFC0525c	glycogen synthase kinase, putative		PFK0291	1.12793	PFI0805w	PFL1345c	hypothetical protein, conserved	PFC0525c													PF14_0354		PFF1490w	PFF1490w		PFC0670c	PFC0670c		PFF1490w	#N/A
Pfa3D7|chr1_2.glm_130|2001.10.24|Prediction|PlasmoDB	-1.38174	PFA0630c	PFC0675c	hypothetical protein		PFE0231	1.30487	PFE0570w	PFI0105c	hypothetical protein		PFC0675c		PFB0259	-1.05971	PFB0106c	PFC0540w	hypothetical protein		PFF0440	1.2714	PFI0815c	PFL1350w	RNA pseudouridylate synthase, putative	PFC0540w													PF14_0363		PFI0105c	PFI0105c		PFC0675c	PFC0675c		PFI0105c	hypothetical protein
Pfa3D7|chr2_11953.glm_92|2001.10.24|Prediction|PlasmoDB	-1.53287	PFB0365w	PFC0755c	protein kinase, putative		PFE0087	1.11119	PFE0835w	PFI0120c	hypothetical protein		PFC0755c		PFB0047	-1.25302	PFB0310c	PFC0570c	hypothetical protein		Pfa3D7|chr9_1.glm_346|2001.10.24|Prediction|PlasmoDB	1.38339	PFI1485c	PFL1645w	hypothetical protein	PFC0570c													PF14_0372		PFI0120c	PFI0120c		PFC0755c	PFC0755c		PFI0120c	hypothetical protein
PFB0069	-1.41423	PFB0385w	PFC0911c	hypothetical protein		PFF1825	1.18566	PFE0835w	PFI0165c	DEAD/DEAH box helicase, putative		PFC0911c		Pfa3D7|chr2_11953.glm_92|2001.10.24|Prediction|PlasmoDB	-1.49552	PFB0365w	PFC0571c	hypothetical protein		PFD0483	2.16652	PFI1520w	PFL1665c	hypothetical protein	PFC0571c													PF14_0402		PFI0165c	PFI0165c		PFC0911c	PFC0911c		PFI0165c	DEAD/DEAH box helicase, putative
PFB0092	-1.65498	PFB0465c	PFC0912w	hypothetical protein		PFE0065	1.91828	PFE0935c	PFI0325c	zihypothetical protein		PFC0912w		PFB0069	-1.29706	PFB0385w	PFC0675c	hypothetical protein		PFD0484	2.22121	PFI1520w	PFL1710c	tetQ family GTPase, putative	PFC0675c													PF14_0532		PFI0325c	PFI0325c		PFC0912w	PFC0912w		PFI0325c	zihypothetical protein
PFB0102	-1.0375	PFB0500c	PFC0915w	ATP-dependent RNA helicase, putative		PFE0179	1.42637	PFE1040c	PFI0335w	hypothetical protein		PFC0915w		PFB0092	-1.26408	PFB0465c	PFC0710w	inorganic pyrophosphatase, putative		Pfa3D7|chr9_3.glm_13|2001.10.24|Prediction|PlasmoDB	1.32877	PFI1790w	PFL1715w	hypothetical protein	PFC0710w													PF14_0599		PFI0335w	PFI0335w		PFC0915w	PFC0915w		PFI0335w	hypothetical protein
PFB0103	-1.12349	PFB0501c	PFD0010w	unknown		PFE0183	1.17366	PFE1185w	PFI0470w	FHA domain protein, putative		PFD0010w		PFB0109	-1.40199	PFB0530c	PFC0725c	transporter, putative		PFI0136	1.23384	PFI1820w	PFL1745c	clustered-asparagine-rich protein	PFC0725c													PF14_0608		PFI0470w	PFI0470w		PFD0010w	PFD0010w		PFI0470w	FHA domain protein, putative
PFB0109	-1.66137	PFB0530c	PFD0075w	hypothetical protein, conserved in P. falciparum		PFE0629	1.12009	PFE1240w	PFI0490c	hypothetical protein		PFD0075w		PFB0112	-1.77842	PFB0535w	PFC0730w	conserved protein, putative		PFL0016	1.22193	PFL0040c	PFL1885c	calcium/calmodulin-dependent protein kinase 2, putative	PFC0730w													PF14_0610		PFI0490c	PFI0490c		PFD0075w	PFD0075w		PFI0490c	hypothetical protein
PFB0112	-1.5661	PFB0535w	PFD0175c	hypothetical protein		PFE0486	1.15739	PFE1270c	PFI0510c	hypothetical protein		PFD0175c		PFB0111	-1.56096	PFB0535w	PFC0755c	protein kinase, putative		PFD0296	1.17285	PFL0130c	PFL1960w	erythrocyte membrane protein 1 (PfEMP1)	PFC0755c													PF14_0725		PFI0510c	PFI0510c		PFD0175c	PFD0175c		PFI0510c	hypothetical protein
PFB0111	-1.04675	PFB0535w	PFD0440w	hypothetical protein		PFE0619	1.0799	PFE1550w	PFI0815c	hypothetical protein, conserved		PFD0440w		PFB0127	-1.09822	PFB0605w	PFC0911c	hypothetical protein		PFL0064	1.19832	PFL0420w	PFL2125c	hypothetical protein	PFC0911c													PFA0220w		PFI0815c	PFI0815c		PFD0440w	PFD0440w		PFI0815c	hypothetical protein, conserved
PFB0183	-1.47165	PFB0795w	PFD0470c	replication factor a protein, putative		PFE0547	1.20237	PFE1570c	PFI1235w	hypothetical protein		PFD0470c		PFB0183	-1.50326	PFB0795w	PFC0912w	hypothetical protein		PFL0127	1.04521	PFL0675c	PFL2220w	hypothetical protein	PFC0912w													PFB0075c		PFI1235w	PFI1235w		PFD0470c	PFD0470c		PFI1235w	hypothetical protein
PFB0198	-1.4949	PFB0835c	PFD0670c	hypothetical protein, conserved		Pfa3D7|chr9_3.glm_21|2001.10.24|Prediction|PlasmoDB	1.75792	PFF0020c	PFI1485c	diacylglycerol kinase, putative		PFD0670c		PFB0198	-1.59562	PFB0835c	PFC0915w	ATP-dependent RNA helicase, putative		PFL0210	1.1196	PFL0830w	192		PFC0915w													PFB0115w		PFI1485c	PFI1485c		PFD0670c	PFD0670c		PFI1485c	diacylglycerol kinase, putative
PFB0199	-1.46748	PFB0840w	PFD0685c	chromosome associated protein, putative		PFF0119	1.08495	PFF0085w	PFI1520w	hypothetical protein		PFD0685c		PFB0199	-1.60966	PFB0840w	PFD0075w	hypothetical protein, conserved in P. falciparum		PFL0201	1.10312	PFL0865w			PFD0075w													PFB0923c		PFI1520w	PFI1520w		PFD0685c	PFD0685c		PFI1520w	hypothetical protein
PFB0214	-1.10713	PFB0890c	PFD0710w	GTP-binding protein, putative		PFF0872	1.11502	PFF0165c	PFI1720w	hypothetical protein		PFD0710w		PFB0215	-1.23515	PFB0895c	PFD0175c	hypothetical protein		PFK0100	1.02622	PFL1210w			PFD0175c													PFC0085c		PFI1720w	PFI1720w		PFD0710w	PFD0710w		PFI1720w	hypothetical protein
PFB0215	-1.43171	PFB0895c	PFD0760c	hypothetical protein		PFF1105	1.15643	PFF0175c	PFI1740c	hypothetical protein		PFD0760c		Pfa3D7|chr2_11953.glm_232|2001.10.24|Prediction|PlasmoDB	-1.68322	PFB0953w	PFD0230c	protease, putative		PFK0485	1.0725	PFL1345c			PFD0230c													PFD0160w		PFI1740c	PFI1740c		PFD0760c	PFD0760c		PFI1740c	hypothetical protein
PFB0231	-1.2838	PFB0935w	PFD0780w	glutamyl-tRNA(Gln) amidotransferase subunit A, putative		PFF0526	1.32924	PFF0175c	PFI1755c	hypothetical protein		PFD0780w		PFC0195	-1.12109	PFC0095c	PFD0255w	Plasmodium yoelii blood stage membrane protein ag-1 homologue		Pfa3D7|chr12_1.glm_310|2001.10.24|Prediction|PlasmoDB	1.60908	PFL1350w			PFD0255w													PFD0495c		PFI1755c	PFI1755c		PFD0780w	PFD0780w		PFI1755c	hypothetical protein
Pfa3D7|chr2_11953.glm_232|2001.10.24|Prediction|PlasmoDB	-1.95376	PFB0953w	PFD0790c	DNA replication licensing factor, putative		PFF1070	1.13862	PFF0480w	PFI1780w	hypothetical protein		PFD0790c		PFC0021	-1.017	PFC0205c	PFD0470c	replication factor a protein, putative		PFK0323	1.12227	PFL1645w			PFD0470c													PFD0555c		PFI1780w	PFI1780w		PFD0790c	PFD0790c		PFI1780w	hypothetical protein
PFB0237	-1.8608	PFB0953w	PFD0830w	bifunctional dihydrofolate reductase-thymidylate synthase		PFF1771	1.79177	PFF0975c	PFL0020w	erythrocyte membrane protein 1 (PfEMP1)		PFD0830w		PFC0022	-1.69732	PFC0210c	PFD0670c	hypothetical protein, conserved		PFI0102	1.0253	PFL1665c			PFD0670c													PFD0855c		PFL0020w	PFL0020w		PFD0830w	PFD0830w		PFL0020w	erythrocyte membrane protein 1 (PfEMP1)
PFC0311	-1.06355	PFC0125w	PFD0850c	hypothetical protein, conserved		PFE0474	1.0084	PFF1110c	PFL0025c	rifin		PFD0850c		PFC0037	-1.25729	PFC0262c	PFD0760c	hypothetical protein		Pfa3D7|chr12_1.glm_398|2001.10.24|Prediction|PlasmoDB	1.60938	PFL1710c			PFD0760c													PFE0520c		PFL0025c	PFL0025c		PFD0850c	PFD0850c		PFL0025c	rifin
PFC0009	-1.00132	PFC0170c	PFE0040c	Mature parasite-infected erythrocyte surface antigen (MESA) or PfEMP2		PFE0096	1.26847	PFF1365c	PFL0040c	hypothetical protein		PFE0040c		PFC0053	-1.53019	PFC0310c	PFD0780w	glutamyl-tRNA(Gln) amidotransferase subunit A, putative		Pfa3D7|chr12_1.glm_399|2001.10.24|Prediction|PlasmoDB	1.11971	PFL1715w			PFD0780w													PFE0835w		PFL0040c	PFL0040c		PFE0040c	PFE0040c		PFL0040c	hypothetical protein
PFC0021	-1.13608	PFC0205c	PFE0090w	hypothetical protein		PFF1901	1.57864	PFF1365c	PFL0060w	hypothetical protein		PFE0090w		PFC0068	-1.18481	PFC0355c	PFE0090w	hypothetical protein		Pfa3D7|chr12_1.glm_407|2001.10.24|Prediction|PlasmoDB	1.07054	PFL1745c			PFE0090w													PFE0935c		PFL0060w	PFL0060w		PFE0090w	PFE0090w		PFL0060w	hypothetical protein
PFC0053	-1.55387	PFC0310c	PFE0140c	hypothetical protein		PFF1137	1.0073	PFF1370w	PFL0130c	hypothetical protein, conserved		PFE0140c		PFC0100	-1.22644	PFC0475c	PFE0165w	actin depolymerizing factor, putative		PFK0266	1.00144	PFL1885c			PFE0165w													PFE1040c		PFL0130c	PFL0130c		PFE0140c	PFE0140c		PFL0130c	hypothetical protein, conserved
PFC0065	-1.30083	PFC0340w	PFE0165w	actin depolymerizing factor, putative		PFF1653	1.08047	PFF1440w	PFL0420w	hypothetical protein		PFE0165w		PFC0117	-1.19773	PFC0525c	PFE0175c	unconventional myosin pfm-b		Pfa3D7|chr12_1.glm_439|2001.10.24|Prediction|PlasmoDB	1.29911	PFL1885c			PFE0175c													PFE1170w		PFL0420w	PFL0420w		PFE0165w	PFE0165w		PFL0420w	hypothetical protein
PFC0100	-1.30364	PFC0475c	PFE0195w	P-type ATPase, putative		Pfa3D7|chr6_000017.glm_4|2001.10.24|Prediction|PlasmoDB	1.53629	PFF1490w	PFL0850w	anaphase promoting complex subunit 10		PFE0195w		PFF1632	-1.08577	PFC0540w	PFE0195w	P-type ATPase, putative		PFF0992	1.38687	PFL1885c			PFE0195w													PFF0020c		PFL0850w	PFL0850w		PFE0195w	PFE0195w		PFL0850w	anaphase promoting complex subunit 10
PFC0117	-1.44559	PFC0525c	PFE0215w	ATP-dependent helicase, putative		Pfa3D7|chr9_1.glm_32|2001.10.24|Prediction|PlasmoDB	1.26293	PFI0105c	PFL0935c	erythrocyte membrane protein 1 (PfEMP1)		PFE0215w		PFC0131	-1.26557	PFC0570c	PFE0215w	ATP-dependent helicase, putative		PFK0014	1.1575	PFL1960w			PFE0215w													PFF0175c		PFL0935c	PFL0935c		PFE0215w	PFE0215w		PFL0935c	erythrocyte membrane protein 1 (PfEMP1)
PFC0131	-1.54155	PFC0570c	PFE0410w	triose or hexose phosphate / phosphate translocator, putative		PFI0192	1.28777	PFI0120c	PFL0940c	erythrocyte membrane protein 1(PfEMP-1) pseudogene		PFE0410w		PFC0130	-1.20121	PFC0570c	PFE0345c	hypothetical protein		PFF1348	1.01633	PFL2125c			PFE0345c													PFF0535c		PFL0940c	PFL0940c		PFE0410w	PFE0410w		PFL0940c	erythrocyte membrane protein 1(PfEMP-1) pseudogene
PFC0130	-1.35558	PFC0570c	PFE0450w	chromosome condensation protein, putative		Pfa3D7|chr7_000007.glm_2|2001.10.24|Prediction|PlasmoDB	1.01369	PFI0165c	PFL1130c	hypothetical protein		PFE0450w		PFC0134	-1.2193	PFC0571c	PFE0410w	triose or hexose phosphate / phosphate translocator, putative		PFK0210	1.50616	PFL2220w			PFE0410w													PFF0610c		PFL1130c	PFL1130c		PFE0450w	PFE0450w		PFL1130c	hypothetical protein
PFC0132	-1.60938	PFC0571c	PFE0500c	hypothetical protein		PFI0305	1.01799	PFI0325c	PFL1530w	asparagine-rich protein, putative		PFE0500c		PFC0132	-1.10129	PFC0571c	PFE0415w	transcription factor iib, putative							PFE0415w													PFF0655c		PFL1530w	PFL1530w		PFE0500c	PFE0500c		PFL1530w	asparagine-rich protein, putative
PFC0133	-1.44136	PFC0571c	PFE0660c	uridine phosphorylase, putative		Pfa3D7|chr9_1.glm_87|2001.10.24|Prediction|PlasmoDB	1.10819	PFI0335w	PFL1645w	hypothetical protein		PFE0660c		PFC0156	-1.18619	PFC0675c	PFE0450w	chromosome condensation protein, putative							PFE0450w													PFF1100c		PFL1645w	PFL1645w		PFE0660c	PFE0660c		PFL1645w	hypothetical protein
PFC0155	-1.11474	PFC0670c	PFE0685w	hypothetical protein		PFI0245	1.11106	PFI0470w	PFL1885c	calcium/calmodulin-dependent protein kinase 2, putative		PFE0685w		PFC0166	-1.13117	PFC0710w	PFE0555w	stearoyl-CoA desaturase (acyl-CoA desaturase, faty acid desaturase), putative							PFE0555w													PFF1365c		PFL1885c	PFL1885c		PFE0685w	PFE0685w		PFL1885c	calcium/calmodulin-dependent protein kinase 2, putative
PFC0156	-1.26776	PFC0675c	PFE0690c	Rab1 protein		PFF1411	1.31786	PFI0490c	PFL1950w	erythrocyte membrane protein 1 (PfEMP1)		PFE0690c		PFC0169	-1.19018	PFC0725c	PFE0600c	hypothetical protein							PFE0600c													PFF1370w		PFL1950w	PFL1950w		PFE0690c	PFE0690c		PFL1950w	erythrocyte membrane protein 1 (PfEMP1)
PFC0181	-1.06153	PFC0755c	PFE0805w	cation-transporting ATPase 1		PFE0019	1.23649	PFI0510c	PFL1955w	erythrocyte membrane protein 1 (PfEMP1)		PFE0805w		PFC0170	-1.45407	PFC0730w	PFE0660c	uridine phosphorylase, putative							PFE0660c													PFI0105c		PFL1955w	PFL1955w		PFE0805w	PFE0805w		PFL1955w	erythrocyte membrane protein 1 (PfEMP1)
PFC0227	-1.45379	PFC0911c	PFE0970w	cytochrome c oxidase assembly protein (heme A: farnesyltransferase), putative		PFF0440	1.46717	PFI0815c	PFL1960w	erythrocyte membrane protein 1 (PfEMP1)		PFE0970w		PFC0181	-1.25124	PFC0755c	PFE0675c	deoxyribodipyrimidine photolyase (photoreactivating enzyme, DNA photolyase), putative							PFE0675c													PFI0255c		PFL1960w	PFL1960w		PFE0970w	PFE0970w		PFL1960w	erythrocyte membrane protein 1 (PfEMP1)
Pfa3D7|chr3_3P8.glm_226|2001.10.24|Prediction|PlasmoDB	-1.87436	PFC0912w	PFE1000c	hypothetical protein		Pfa3D7|chr9_1.glm_282|2001.10.24|Prediction|PlasmoDB	1.00866	PFI1235w	PFL1970w	erythrocyte membrane protein 1 (PfEMP1)		PFE1000c		PFC0227	-1.555	PFC0911c	PFE0685w	hypothetical protein							PFE0685w													PFI0295c		PFL1970w	PFL1970w		PFE1000c	PFE1000c		PFL1970w	erythrocyte membrane protein 1 (PfEMP1)
PFC0228	-1.86524	PFC0912w	PFE1120w	hypothetical protein		Pfa3D7|chr9_1.glm_346|2001.10.24|Prediction|PlasmoDB	1.20647	PFI1485c	PFL2220w	hypothetical protein		PFE1120w		Pfa3D7|chr3_3P8.glm_226|2001.10.24|Prediction|PlasmoDB	-1.67542	PFC0912w	PFE0690c	Rab1 protein							PFE0690c													PFI0510c		PFL2220w	PFL2220w		PFE1120w	PFE1120w		PFL2220w	hypothetical protein
PFC0229	-1.83452	PFC0915w	PFE1280w	hypothetical protein		PFD0483	1.78595	PFI1520w	PFL2520w	reticulocyte-binding protein, putative		PFE1280w		PFC0228	-1.53161	PFC0912w	PFE0760w	hypothetical protein							PFE0760w													PFI1485c		PFL2520w	PFL2520w		PFE1280w	PFE1280w		PFL2520w	reticulocyte-binding protein, putative
Pfa3D7|chr4_1.glm_12|2001.10.24|Prediction|PlasmoDB	-1.03326	PFD0010w	PFE1300w	hypothetical protein		PFD0484	2.50559	PFI1520w	218			PFE1300w		PFC0229	-1.38586	PFC0915w	PFE0805w	cation-transporting ATPase 1							PFE0805w													PFI1520w		MAL13P1.122	MAL13P1.122		PFE1300w	PFE1300w		MAL13P1.122	hypothetical protein
PFD0369	-1.83037	PFD0075w	PFE1345c	minichromosome maintenance protein 3, putative		PFF1742	1.01725	PFI1720w				PFE1345c		PFD0369	-1.71944	PFD0075w	PFE0970w	cytochrome c oxidase assembly protein (heme A: farnesyltransferase), putative							PFE0970w													PFL0130c		MAL13P1.13	MAL13P1.14		PFE1345c	PFE1345c		MAL13P1.14	ATP-dependent DEAD box helicase, putative
PFD0521	-1.32627	PFD0175c	PFE1465w	hypothetical protein		Pfa3D7|chr9_3.glm_1|2001.10.24|Prediction|PlasmoDB	1.50378	PFI1740c				PFE1465w		PFD0521	-1.85581	PFD0175c	PFE1000c	hypothetical protein							PFE1000c													PFL1885c		MAL13P1.14	MAL13P1.178		PFE1465w	PFE1465w		MAL13P1.178	hypothetical protein
Pfa3D7|chr4_1.glm_120|2001.10.24|Prediction|PlasmoDB	-1.2346	PFD0440w	PFE1510c	Phosphoenolpyruvate/phosphate translocator precursor, putative		PFI0072	1.69072	PFI1755c				PFE1510c		PFD0441	-1.06968	PFD0230c	PFE1465w	hypothetical protein							PFE1465w													PFL2220w		MAL13P1.178	MAL13P1.304		PFE1510c	PFE1510c		MAL13P1.304	malaria antigen
Pfa3D7|chrBLOB_003718.glm_1|2001.10.24|Prediction|PlasmoDB	-1.0504	PFD0440w	PFF0170w	#N/A		Pfa3D7|chr9_3.glm_9|2001.10.24|Prediction|PlasmoDB	1.1478	PFI1780w				PFF0170w		PFD0420	-1.08746	PFD0255w	PFE1500c	hypothetical protein							PFE1500c													221		MAL13P1.243	MAL7P1.12		PFF0170w	PFF0170w		MAL7P1.12	erythrocyte membrane-associated antigen
PFD0142	-1.0442	PFD0440w	PFF0495w	#N/A		Pfa3D7|chr12_1.glm_12|2001.10.24|Prediction|PlasmoDB	1.42668	PFL0020w				PFF0495w		PFD0133	-2.14787	PFD0470c	PFE1510c	Phosphoenolpyruvate/phosphate translocator precursor, putative							PFE1510c															MAL13P1.293	MAL8P1.104		PFF0495w	PFF0495w		MAL8P1.104	hypothetical protein
PFD0133	-2.0222	PFD0470c	PFF0520w	#N/A		Pfa3D7|chr13_4000054.glm_3|2001.10.24|Prediction|PlasmoDB	1.15991	PFL0025c				PFF0520w		PFD0180	-1.5749	PFD0670c	PFF0150c	#N/A							PFF0150c															MAL13P1.304	MAL8P1.134		PFF0520w	PFF0520w		MAL8P1.134	hypothetical protein
PFD0180	-1.65005	PFD0670c	PFF0555w	#N/A		PFL0016	1.39266	PFL0040c				PFF0555w		PFD0264	-1.25767	PFD0760c	PFF0170w	#N/A							PFF0170w															MAL7P1.12	MAL8P1.139		PFF0555w	PFF0555w		MAL8P1.139	hypothetical protein
PFD0186	-1.02161	PFD0685c	PFF0650w	#N/A		PFL0021	1.06477	PFL0060w				PFF0650w		PFF1542	-1.07157	PFD0760c	PFF0520w	#N/A							PFF0520w															MAL7P1.146	MAL8P1.156		PFF0650w	PFF0650w		MAL8P1.156	hypothetical protein
Pfa3D7|chr4_1.glm_173|2001.10.24|Prediction|PlasmoDB	-1.01274	PFD0710w	PFF0715c	#N/A		PFD0296	1.08364	PFL0130c				PFF0715c		Pfa3D7|chr4_1.glm_187|2001.10.24|Prediction|PlasmoDB	-1.80106	PFD0780w	PFF0585c	#N/A							PFF0585c															MAL7P1.15	PF00_0002		PFF0715c	PFF0715c		PF00_0002	mismatch repair protein Msh2p
PFF1542	-1.71871	PFD0760c	PFF0765c	#N/A		PFL0064	1.35272	PFL0420w				PFF0765c		PFE0169	-1.19834	PFE0090w	PFF0650w	#N/A							PFF0650w															MAL7P1.171	PF08_0042		PFF0765c	PFF0765c		PF08_0042	ATP-dependent RNA helicase prh1, putative
PFD0264	-1.47652	PFD0760c	PFF0860c	#N/A		PFK0455	1.43107	PFL0850w				PFF0860c		PFF1731	-1.13572	PFE0090w	PFF0715c	#N/A							PFF0715c															MAL7P1.172	PF08_0121		PFF0860c	PFF0860c		PF08_0121	peptidyl-prolyl cis-trans isomerase precursor
Pfa3D7|chr4_1.glm_187|2001.10.24|Prediction|PlasmoDB	-1.94534	PFD0780w	PFF0915w	#N/A		PFM0336	1.19044	PFL0935c				PFF0915w		PFE0076	-2.00523	PFE0165w	PFF0765c	#N/A							PFF0765c															MAL7P1.29	PF10_0075		PFF0915w	PFF0915w		PF10_0075	asparagine-rich antigen
PFD0271	-1.08731	PFD0790c	PFF1425w	#N/A		PFJ0009	1.07566	PFL0940c				PFF1425w		Pfa3D7|chrBLOB_004282.glm_4|2001.10.24|Prediction|PlasmoDB	-1.03953	PFE0175c	PFF0860c	#N/A							PFF0860c															MAL7P1.76	PF10_0089		PFF1425w	PFF1425w		PF10_0089	hypothetical protein
Z_6_100	-1.14885	PFD0830w	PFI0085c	hypothetical protein		Pfa3D7|chr12_1.glm_216|2001.10.24|Prediction|PlasmoDB	1.1333	PFL0940c				PFI0085c		PFF1169	-1.08407	PFE0195w	PFF1020c	#N/A							PFF1020c															MAL8P1.104	PF10_0264		PFI0085c	PFI0085c		PF10_0264	40S ribosomal protein, putative
PFD0284	-1.09872	PFD0830w	PFI0135c	papain family cysteine protease, putative		PFJ0547	1.17038	PFL1130c				PFI0135c		PFE0609	-1.02576	PFE0215w	PFF1265w	#N/A							PFF1265w															MAL8P1.126	PF10_0326		PFI0135c	PFI0135c		PF10_0326	hypothetical protein
Z_6_90	-1.09224	PFD0830w	PFI0155c	ras family GTP-ase, putative		PFK0494	1.17873	PFL1530w				PFI0155c		PFF1092	-1.33601	PFE0345c	PFF1300w	#N/A							PFF1300w															MAL8P1.134	PF10_0341		PFI0155c	PFI0155c		PF10_0341	hypothetical protein, conserved
Z_6_80	-1.016	PFD0830w	PFI0180w	alpha tubulin		PFK0323	1.06864	PFL1645w				PFI0180w		PFE0276	-1.06175	PFE0410w	PFF1375c	#N/A							PFF1375c															MAL8P1.139	PF10_0361		PFI0180w	PFI0180w		PF10_0361	hypothetical protein
Pfa3D7|chr8_000028.glm_1|2001.10.24|Prediction|PlasmoDB	-1.02969	PFD0850c	PFI0230c	hypothetical protein, conserved		PFF0992	1.28562	PFL1885c				PFI0230c		PFE0279	-1.00338	PFE0415w	PFI0085c	hypothetical protein							PFI0085c															MAL8P1.141	PF11_0004		PFI0230c	PFI0230c		PF11_0004	hypothetical protein
PFE0127	-2.44472	PFE0040c	PFI0235w	replication factor A-related protein, putative		PFJ0597	1.17365	PFL1950w				PFI0235w		PFE0560	-1.10933	PFE0450w	PFI0180w	alpha tubulin							PFI0180w															MAL8P1.156	PF11_0123		PFI0235w	PFI0235w		PF11_0123	hypothetical protein
PFF0425	-2.26427	PFE0040c	PFI0240c	E1-E2_ATPase/hydrolase, putative		PFD0486	1.18319	PFL1955w				PFI0240c		Pfa3D7|chrBLOB_004247.glm_2|2001.10.24|Prediction|PlasmoDB	-1.55243	PFE0555w	PFI0230c	hypothetical protein, conserved							PFI0230c															MAL8P1.37	PF11_0134		PFI0240c	PFI0240c		PF11_0134	hypothetical protein
PFE0258	-2.21705	PFE0040c	PFI0300w	developmental protein, putative		Pfa3D7|chr12_1.glm_461|2001.10.24|Prediction|PlasmoDB	1.00123	PFL1960w				PFI0300w		PFE0257	-1.15293	PFE0600c	PFI0235w	replication factor A-related protein, putative							PFI0235w															MAL8P1.4	PF11_0333		PFI0300w	PFI0300w		PF11_0333	hypothetical protein
PFE0169	-1.96977	PFE0090w	PFI0380c	formylmethionine deformylase, putative		PFM0054	1.24213	PFL1970w				PFI0380c		PFE0477	-1.89926	PFE0660c	PFI0240c	E1-E2_ATPase/hydrolase, putative							PFI0240c															MAL8P1.54	PF11_0396		PFI0380c	PFI0380c		PF11_0396	Protein phosphatase 2C
PFF1731	-1.67382	PFE0090w	PFI0400c	hypothetical protein		Pfa3D7|chrBLOB_003635.glm_1|2001.10.24|Prediction|PlasmoDB	1.36034	PFL1970w				PFI0400c		Pfa3D7|chr7_000068.glm_16|2001.10.24|Prediction|PlasmoDB	-1.53638	PFE0675c	PFI0245c	hypothetical protein							PFI0245c															MAL8P1.81	PF11_0419		PFI0400c	PFI0400c		PF11_0419	hypothetical protein
PFE0086	-1.08356	PFE0140c	PFI0655c	hypothetical protein		PFK0210	1.7008	PFL2220w				PFI0655c		PFF1045	-1.94468	PFE0685w	PFI0300w	developmental protein, putative							PFI0300w															MAL8P1.92	PF13_0096		PFI0655c	PFI0655c		PF13_0096	Ubiquitin Carboxyl-terminal Hydrolase-like zinc finger protein
PFE0076	-1.33389	PFE0165w	PFI0725c	hypothetical protein		Pfa3D7|chr12_1.glm_593|2001.10.24|Prediction|PlasmoDB	1.23018	PFL2520w				PFI0725c		PFE0631	-1.78551	PFE0685w	PFI0400c	hypothetical protein							PFI0400c															PF00_0002	PF13_0221		PFI0725c	PFI0725c		PF13_0221	hypothetical protein
PFF1169	-1.35402	PFE0195w	PFI0880c	acid phosphatase, putative								PFI0880c		PFE0630	-2.11676	PFE0690c	PFI0405w	#N/A							PFI0405w															PF07_0004	PF13_0245		PFI0880c	PFI0880c		PF13_0245	hypothetical protein
PFE0609	-1.39604	PFE0215w	PFI0890c	large ribosomal subunit protein L3, prokaryotic (50S)-like, putative								PFI0890c		PFE0226	-1.208	PFE0760w	PFI0725c	hypothetical protein							PFI0725c															PF07_0018	PF13_0258		PFI0890c	PFI0890c		PF13_0258	sexual stage-specific protein kinase
PFE0276	-1.29787	PFE0410w	PFI1050c	hypothetical protein								PFI1050c		PFE0511	-1.13072	PFE0805w	PFI0830c	hypothetical protein							PFI0830c															PF07_0024	PF13_0290		PFI1050c	PFI1050c		PF13_0290	hypothetical protein
PFE0560	-1.33766	PFE0450w	PFI1155w	hypothetical protein								PFI1155w		PFE0005	-1.08733	PFE0970w	PFI0880c	acid phosphatase, putative							PFI0880c															PF07_0076	PF13_0323		PFI1155w	PFI1155w		PF13_0323	binding protein, putative
PFE0570	-1.18648	PFE0500c	PFI1170c	Thioredoxin reductase								PFI1170c		PFE0024	-1.09989	PFE1000c	PFI0890c	large ribosomal subunit protein L3, prokaryotic (50S)-like, putative							PFI0890c															PF07_0106	PF14_0023		PFI1170c	PFI1170c		PF14_0023	hypothetical protein, conserved
PFE0477	-1.83346	PFE0660c	PFI1245c	Protein phosphatase-beta								PFI1245c		PFE0496	-1.45992	PFE1465w	PFI0950w	protein disulfide isomerase, putative							PFI0950w															PF07_0121	PF14_0031		PFI1245c	PFI1245c		PF14_0031	hypothetical protein
PFF1045	-1.7925	PFE0685w	PFI1365w	cytochrome c oxidase subunit, putative								PFI1365w		PFE0473	-1.00076	PFE1500c	PFI1155w	hypothetical protein							PFI1155w															PF08_0041	PF14_0042		PFI1365w	PFI1365w		PF14_0042	hypothetical protein
PFE0631	-1.76957	PFE0685w	PFI1565w	conserved protein								PFI1565w		PFE0610	-1.53474	PFE1510c	PFI1170c	Thioredoxin reductase							PFI1170c															PF08_0042	PF14_0048		PFI1565w	PFI1565w		PF14_0048	hypothetical protein
PFE0630	-2.3916	PFE0690c	PFI1665w	uncharacterised trophozoite protein								PFI1665w		PFK0271	-1.088	PFF0150c	PFI1365w	cytochrome c oxidase subunit, putative							PFI1365w															PF08_0044	PF14_0052		PFI1665w	PFI1665w		PF14_0052	hypothetical protein, conserved
PFE0511	-1.13404	PFE0805w	PFL0050c	hypothetical protein								PFL0050c		PFF1000	-1.35839	PFF0170w	PFI1565w	conserved protein							PFI1565w															PF08_0102	PF14_0113		PFL0050c	PFL0050c		PF14_0113	hypothetical protein
PFE0005	-1.00024	PFE0970w	PFL0280c	hypothetical protein								PFL0280c		PFF0835	-1.45959	PFF0520w	PFI1730w	cytoadherence linked asexual protein (CLAG)							PFI1730w															PF08_0121	PF14_0269		PFL0280c	PFL0280c		PF14_0269	hypothetical protein, conserved
PFE0024	-1.21757	PFE1000c	PFL0375w	hypothetical protein								PFL0375w		PFF1548	-1.11674	PFF0585c	PFL0050c	hypothetical protein							PFL0050c															PF10_0075	PF14_0283		PFL0375w	PFL0375w		PF14_0283	hypothetical protein
PFE0581	-1.00633	PFE1120w	PFL0400w	50S ribosomal protein L29, putative								PFL0400w		PFF1508	-1.08277	PFF0650w	PFL0580w	DNA replication licensing factor mcm5, putative							PFL0580w															PF10_0079	PF14_0372		PFL0400w	PFL0400w		PF14_0372	hypothetical protein
PFE0576	-1.1653	PFE1280w	PFL0445w	hypothetical protein								PFL0445w		PFE0528	-1.06462	PFF0715c	PFL0640w	hypothetical protein							PFL0640w															PF10_0089	PF14_0402		PFL0445w	PFL0445w		PF14_0402	hypothetical protein
PFE0045	-1.01671	PFE1300w	PFL0490c	hypothetical protein, conserved								PFL0490c		PFF0029	-1.02156	PFF0765c	PFL0660w	dynein light chain 1, putative							PFL0660w															PF10_0136	PF14_0561		PFL0490c	PFL0490c		PF14_0561	hypothetical protein
PFE0497	-1.00784	PFE1345c	PFL0500w	50S ribosomal protein L1, putative								PFL0500w		Pfa3D7|chr6_000024.glm_1|2001.10.24|Prediction|PlasmoDB	-1.39516	PFF0860c	PFL0680c	hypothetical protein							PFL0680c															PF10_0197	PF14_0626		PFL0500w	PFL0500w		PF14_0626	dynein beta chain, putative
PFE0496	-1.41024	PFE1465w	PFL0580w	DNA replication licensing factor mcm5, putative								PFL0580w		PFF1158	-1.07013	PFF1020c	PFL0685w	hypothetical protein							PFL0685w															PF10_0211	PF14_0639		PFL0580w	PFL0580w		PF14_0639	DNA-3-methyladenine glycosylase, putative
PFE0610	-1.69764	PFE1510c	PFL0640w	hypothetical protein								PFL0640w		PFF1072	-1.14985	PFF1265w	PFL0720w	hypothetical protein							PFL0720w															PF10_0264	PF14_0757		PFL0640w	PFL0640w		PF14_0757	hypothetical protein
PFF1000	-1.08885	PFF0170w	PFL0660w	dynein light chain 1, putative								PFL0660w		Pfa3D7|chr6_000051.glm_3|2001.10.24|Prediction|PlasmoDB	-1.12626	PFF1300w	PFL0735w	cyclophilin							PFL0735w															PF10_0296	PFB0655c		PFL0660w	PFL0660w		PFB0655c	hypothetical protein
Pfa3D7|chr6_000068.glm_1|2001.10.24|Prediction|PlasmoDB	-1.03396	PFF0495w	PFL0680c	hypothetical protein								PFL0680c		Pfa3D7|chr6_000092.glm_17|2001.10.24|Prediction|PlasmoDB	-1.17854	PFF1375c	PFL0740c	10 kd chaperonin, putative							PFL0740c															PF10_0326	PFB0855c		PFL0680c	PFL0680c		PFB0855c	hypothetical protein
PFF0835	-1.65043	PFF0520w	PFL0720w	hypothetical protein								PFL0720w		PFI0328	-1.72725	PFI0085c	PFL0775w	hypothetical protein							PFL0775w															PF10_0341	PFB0955w		PFL0720w	PFL0720w		PFB0955w	stevor, degenerate, putative
PFF1225	-1.23564	PFF0555w	PFL0740c	10 kd chaperonin, putative								PFL0740c		Pfa3D7|chr9_1.glm_52|2001.10.24|Prediction|PlasmoDB	-1.97177	PFI0180w	PFL1040w	hypothetical protein conserved							PFL1040w															PF10_0361	PFC0050c		PFL0740c	PFL0740c		PFC0050c	long chain fatty acid ligase, putative
PFF1508	-1.40418	PFF0650w	PFL1040w	hypothetical protein conserved								PFL1040w		PFI0234	-1.94399	PFI0180w	PFL1090w	hypothetical protein							PFL1090w															PF11_0004	PFC0465c		PFL1040w	PFL1040w		PFC0465c	hypothetical protein
PFE0528	-1.43391	PFF0715c	PFL1100w	hypothetical protein								PFL1100w		Pfa3D7|chr9_1.glm_63|2001.10.24|Prediction|PlasmoDB	-1.0997	PFI0230c	PFL1100w	hypothetical protein							PFL1100w															PF11_0091	PFC0910w		PFL1100w	PFL1100w		PFC0910w	hypothetical protein
Pfa3D7|chr6_000053.glm_7|2001.10.24|Prediction|PlasmoDB	-1.31342	PFF0715c	PFL1110c	cAMP-dependent protein kinase regulatory subunit, putative								PFL1110c		PFF0278	-1.43036	PFI0235w	PFL1465c	heat shock protein hslv, putative							PFL1465c															PF11_0123	PFD0285c		PFL1110c	PFL1110c		PFD0285c	lysine decarboxylase, putative
PFF0029	-1.01827	PFF0765c	PFL1140w	hypothetical protein, conserved								PFL1140w		PFI0420	-2.02873	PFI0240c	PFL1510c	hypothetical protein							PFL1510c															PF11_0134	PFD0300w		PFL1140w	PFL1140w		PFD0300w	hypothetical protein
Pfa3D7|chr6_000024.glm_1|2001.10.24|Prediction|PlasmoDB	-1.29231	PFF0860c	PFL1160c	hypothetical protein, conserved								PFL1160c		Pfa3D7|chr9_1.glm_66|2001.10.24|Prediction|PlasmoDB	-1.48084	PFI0245c	PFL1585c	hypothetical protein							PFL1585c															PF11_0231	PFD0605c		PFL1160c	PFL1160c		PFD0605c	hypothetical protein
Pfa3D7|chr6_000057.glm_2|2001.10.24|Prediction|PlasmoDB	-1.0544	PFF0915w	PFL1180w	Chromatin assembly protein (ASF1), putative								PFL1180w		PFF1220	-1.33544	PFI0300w	PFL1600c	hypothetical protein							PFL1600c															PF11_0241	PFE0520c		PFL1180w	PFL1180w		PFE0520c	topoisomerase I
PFE0188	-1.4849	PFF1425w	PFL1285c	proliferating cell nuclear antigen, putative								PFL1285c		PFI0342	-1.93587	PFI0400c	PFL1655c	hypothetical protein							PFL1655c															PF11_0242	PFE1170w		PFL1285c	PFL1285c		PFE1170w	hypothetical protein
PFI0328	-2.28236	PFI0085c	PFL1465c	heat shock protein hslv, putative								PFL1465c		PFI0180	-2.03984	PFI0405w	PFL1725w	ATP synthase beta chain, mitochondrial precursor, putative							PFL1725w															PF11_0333	PFE1215c		PFL1465c	PFL1465c		PFE1215c	developmentally regulated GTP-binding protein 1, putative
Pfa3D7|chr9_1.glm_41|2001.10.24|Prediction|PlasmoDB	-1.98765	PFI0135c	PFL1545c	chaperonin cpn60								PFL1545c		PFI0354	-1.62393	PFI0725c	PFL1895w	ribosomal protein L23, putative							PFL1895w															PF11_0396	PFE1320w		PFL1545c	PFL1545c		PFE1320w	hypothetical protein
Pfa3D7|chrBLOB_004067.glm_2|2001.10.24|Prediction|PlasmoDB	-1.89595	PFI0135c	PFL1585c	hypothetical protein								PFL1585c		PFI0337	-1.01421	PFI0830c	PFL1900w	hypothetical protein							PFL1900w															PF11_0419	PFE1435c		PFL1585c	PFL1585c		PFE1435c	hypothetical protein
PFI0421	-1.68993	PFI0135c	PFL1655c	hypothetical protein								PFL1655c		PFI0027	-1.33233	PFI0880c	PFL1915w	dna gyrase subunit b, putative							PFL1915w															PF11_0439	PFE1535w		PFL1655c	PFL1655c		PFE1535w	hypothetical protein
PFI0248	-1.30509	PFI0155c	PFL1725w	ATP synthase beta chain, mitochondrial precursor, putative								PFL1725w		Pfa3D7|chr9_1.glm_199|2001.10.24|Prediction|PlasmoDB	-1.18116	PFI0880c	PFL2005w	replication factor c subunit 4							PFL2005w															PF13_0076	PFF0535c		PFL1725w	PFL1725w		PFF0535c	#N/A
Pfa3D7|chr9_1.glm_45|2001.10.24|Prediction|PlasmoDB	-1.11113	PFI0155c	PFL1895w	ribosomal protein L23, putative								PFL1895w		Pfa3D7|chr9_1.glm_202|2001.10.24|Prediction|PlasmoDB	-1.70874	PFI0890c	PFL2215w	Control oligonucleotide to actin(PFL2215w)							PFL2215w															PF13_0096	PFF0655c		PFL1895w	PFL1895w		PFF0655c	#N/A
Pfa3D7|chr9_1.glm_52|2001.10.24|Prediction|PlasmoDB	-2.18582	PFI0180w	PFL1915w	dna gyrase subunit b, putative								PFL1915w		PFI0432	-1.54045	PFI0890c	PFL2460w	coronin							PFL2460w															PF13_0097	PFF0665c		PFL1915w	PFL1915w		PFF0665c	#N/A
PFI0234	-1.84388	PFI0180w	PFL2005w	replication factor c subunit 4								PFL2005w		Pfa3D7|chr9_1.glm_220|2001.10.24|Prediction|PlasmoDB	-1.22971	PFI0950w	PFL2550w	hypothetical protein, conserved in P. falciparum							PFL2550w															PF13_0106	PFF0745c		PFL2005w	PFL2005w		PFF0745c	#N/A
Pfa3D7|chr9_1.glm_63|2001.10.24|Prediction|PlasmoDB	-1.1761	PFI0230c	PFL2170c	hypothetical protein								PFL2170c		Pfa3D7|chr9_1.glm_263|2001.10.24|Prediction|PlasmoDB	-1.39737	PFI1155w	280								MAL13P1.122															PF13_0135	PFF0790c		PFL2170c	PFL2170c		PFF0790c	#N/A
PFF0278	-1.99503	PFI0235w	PFL2215w	Control oligonucleotide to actin(PFL2215w)								PFL2215w		Pfa3D7|chr9_1.glm_266|2001.10.24|Prediction|PlasmoDB	-1.59587	PFI1170c									MAL13P1.13															PF13_0147	PFF0810c		PFL2215w	PFL2215w		PFF0810c	#N/A
Pfa3D7|chr9_1.glm_64|2001.10.24|Prediction|PlasmoDB	-1.37493	PFI0235w	PFL2240w	hypothetical protein								PFL2240w		PFF1635	-1.56171	PFI1170c									MAL13P1.14															PF13_0167	PFF1085c		PFL2240w	PFL2240w		PFF1085c	#N/A
PFI0420	-2.15159	PFI0240c	PFL2280w	cyclin g-associated kinase, putative								PFL2280w		PFI0441	-1.29574	PFI1365w									MAL13P1.178															PF13_0221	PFF1100c		PFL2280w	PFL2280w		PFF1100c	#N/A
PFF0279	-1.60662	PFI0240c	PFL2350c	hypothetical protein								PFL2350c		Pfa3D7|chr9_1.glm_368|2001.10.24|Prediction|PlasmoDB	-1.4408	PFI1565w									MAL13P1.243															PF13_0245	PFF1580c		PFL2350c	PFL2350c		PFF1580c	#N/A
PFF1220	-1.43033	PFI0300w	285									MAL13P1.122		Pfa3D7|chrBLOB_003865.glm_1|2001.10.24|Prediction|PlasmoDB	-1.29085	PFI1730w									MAL13P1.293															PF13_0258	PFI0225w		CoI	CoI		PFI0225w	hypothetical protein
PFI0552	-1.10686	PFI0380c										MAL13P1.125		PFK0252	-1.04949	PFL0050c									MAL13P1.304															PF13_0267	PFI0685w		CoxI	MAL13P1.130		PFI0685w	pseudouridylate synthase, putative
PFI0342	-1.85106	PFI0400c										MAL13P1.13		PFL0103	-1.94447	PFL0580w									MAL7P1.12															PF13_0289	PFI0805w		coxIII	MAL13P1.197		PFI0805w	hypothetical protein
PFI0105	-1.26308	PFI0655c										MAL13P1.23		PFK0189	-1.29418	PFL0640w									MAL7P1.146															PF13_0290	PFI1790w		coxIII_2	MAL13P1.210		PFI1790w	hypothetical protein
PFI0354	-1.70231	PFI0725c										MAL13P1.243		PFL0124	-2.08473	PFL0660w									MAL7P1.15															PF13_0323	PFI1820w		MAL13P1.109	MAL13P1.214		PFI1820w	erythrocyte membrane protein 1 (PfEMP1)
PFI0027	-1.13712	PFI0880c										MAL13P1.293		Pfa3D7|chr12_1.glm_154|2001.10.24|Prediction|PlasmoDB	-1.93218	PFL0660w									MAL7P1.171															PF14_0015	PFL0675c		MAL13P1.110	MAL13P1.232		PFL0675c	hypothetical protein
Pfa3D7|chr9_1.glm_202|2001.10.24|Prediction|PlasmoDB	-1.41676	PFI0890c										MAL13P1.298		PFL0128	-1.42163	PFL0680c									MAL7P1.172															PF14_0023	PFL0830w		MAL13P1.121	MAL13P1.279		PFL0830w	hypothetical protein
PFI0432	-1.31437	PFI0890c										MAL13P1.321		PFL0130	-1.1852	PFL0685w									MAL7P1.29															PF14_0031	PFL0865w		MAL13P1.130	MAL13P1.332		PFL0865w	hypothetical protein
Pfa3D7|chr9_1.glm_240|2001.10.24|Prediction|PlasmoDB	-1.37351	PFI1050c										MAL7P1.146		PFL0139	-1.25115	PFL0720w									MAL7P1.76															PF14_0042	PFL1210w		MAL13P1.131	MAL13P1.60		PFL1210w	hypothetical protein
Pfa3D7|chr9_1.glm_263|2001.10.24|Prediction|PlasmoDB	-1.30384	PFI1155w										MAL7P1.15		PFK0257	-1.15679	PFL0735w									MAL8P1.104															PF14_0045	PFL1345c		MAL13P1.139	MAL7P1.13		PFL1345c	hypothetical protein, conserved
Pfa3D7|chr9_1.glm_266|2001.10.24|Prediction|PlasmoDB	-1.6208	PFI1170c										MAL7P1.150		PFK0256	-1.38442	PFL0740c									MAL8P1.126															PF14_0048	PFL1350w		MAL13P1.165	MAL8P1.131		PFL1350w	RNA pseudouridylate synthase, putative
PFF1635	-1.35469	PFI1170c										MAL7P1.171		PFL0149	-1.20105	PFL0775w									MAL8P1.134															PF14_0052	PFL1665c		MAL13P1.167	MAL8P1.20		PFL1665c	hypothetical protein
Pfa3D7|chrBLOB_003875.glm_1|2001.10.24|Prediction|PlasmoDB	-1.30283	PFI1245c										MAL7P1.172		Pfa3D7|chr12_1.glm_241|2001.10.24|Prediction|PlasmoDB	-1.04976	PFL1040w									MAL8P1.139															PF14_0098	PFL1710c		MAL13P1.180	MAL8P1.38		PFL1710c	tetQ family GTPase, putative
PFI0441	-1.15065	PFI1365w										MAL7P1.176		PFK0525	-1.00018	PFL1090w									MAL8P1.141															PF14_0101	PFL1715w		MAL13P1.193	MAL8P1.85		PFL1715w	hypothetical protein
Pfa3D7|chr9_1.glm_368|2001.10.24|Prediction|PlasmoDB	-1.13809	PFI1565w										MAL7P1.29		Pfa3D7|chr12_1.glm_254|2001.10.24|Prediction|PlasmoDB	-1.69302	PFL1100w									MAL8P1.156															PF14_0113	PFL1745c		MAL13P1.197	PF10_0015		PFL1745c	clustered-asparagine-rich protein
Pfa3D7|chr9_1.glm_397|2001.10.24|Prediction|PlasmoDB	-1.13704	PFI1665w										MAL7P1.55		Pfa3D7|chr12_1.glm_338|2001.10.24|Prediction|PlasmoDB	-1.4359	PFL1465c									MAL8P1.37															PF14_0123	PFL2125c		MAL13P1.210	PF10_0120		PFL2125c	hypothetical protein
PFK0252	-1.44608	PFL0050c										MAL7P1.61		PFF1900	-2.15911	PFL1510c									MAL8P1.4															PF14_0145	MAL13P1.44		MAL13P1.214	PF10_0276		MAL13P1.44	protein phosphatase 2c-like protein, putative
PFL0160	-1.13046	PFL0280c										MAL7P1.68		PFK0449	-1.04283	PFL1585c									MAL8P1.54															PF14_0185	PF08_0060		MAL13P1.217	PF10_0348		PF08_0060	asparagine-rich antigen
PFL0186	-1.18971	PFL0375w										MAL7P1.76		Pfa3D7|chr12_1.glm_373|2001.10.24|Prediction|PlasmoDB	-1.59837	PFL1600c									MAL8P1.81															PF14_0214	PF10_0131		MAL13P1.229	PF10_0366		PF10_0131	hypothetical protein
PFL0060	-1.27803	PFL0400w										MAL8P1.126		Pfa3D7|chr12_1.glm_386|2001.10.24|Prediction|PlasmoDB	-1.05801	PFL1655c									MAL8P1.92															PF14_0269	PF11_0263		MAL13P1.232	PF11_0060		PF11_0263	hypothetical protein
PFL0069	-1.121	PFL0445w										MAL8P1.132		Pfa3D7|chr12_1.glm_401|2001.10.24|Prediction|PlasmoDB	-1.54383	PFL1725w									PF00_0002															PF14_0283	PF11_0404		MAL13P1.244	PF11_0066		PF11_0404	malaria antigen
PFL0080	-1.40968	PFL0490c										MAL8P1.141		Pfa3D7|chr12_1.glm_442|2001.10.24|Prediction|PlasmoDB	-1.62977	PFL1895w									PF07_0004															PF14_0291	PF11_0471		MAL13P1.279	PF11_0173		PF11_0471	hypothetical protein
PFL0082	-1.0721	PFL0500w										MAL8P1.2		PFF0108	-1.64196	PFL1900w									PF07_0018															PF14_0292	PF13_0060		MAL13P1.303	PF11_0223		PF13_0060	hypothetical protein
PFL0103	-1.82153	PFL0580w										MAL8P1.23		Pfa3D7|chr12_1.glm_446|2001.10.24|Prediction|PlasmoDB	-1.15186	PFL1915w									PF07_0024															PF14_0307	PF14_0334		MAL13P1.332	PF11_0240		PF14_0334	NAD(P)H-dependent glutamate synthase, putative
PFK0189	-1.26872	PFL0640w										MAL8P1.37		Pfa3D7|chr12_1.glm_475|2001.10.24|Prediction|PlasmoDB	-1.39451	PFL2005w									PF07_0076															PF14_0308	PF14_0354		MAL13P1.60	PF11_0248		PF14_0354	hypothetical protein
Pfa3D7|chr12_1.glm_154|2001.10.24|Prediction|PlasmoDB	-2.54523	PFL0660w										MAL8P1.4		Z_2_50	-1.43819	PFL2215w									PF07_0106															PF14_0372	PF14_0363		MAL7P1.114	PF11_0262		PF14_0363	metacaspase-like protein
PFL0124	-2.53988	PFL0660w										MAL8P1.42		Pfa3D7|chr12_1.glm_521|2001.10.24|Prediction|PlasmoDB	-1.2548	PFL2215w									PF07_0121															PF14_0402	PF14_0599		MAL7P1.13	PF11_0282		PF14_0599	hypothetical protein
PFL0128	-1.25337	PFL0680c										MAL8P1.47		Z_2_70	-1.10219	PFL2215w									PF08_0041															PF14_0499	PF14_0608		MAL7P1.33	PF11_0361		PF14_0608	hypothetical protein
PFL0139	-1.58182	PFL0720w										MAL8P1.54		Z_2_100	-1.06683	PFL2215w									PF08_0042															PF14_0529	PF14_0725		MAL8P1.101	PF13_0011		PF14_0725	tubulin, putative
PFK0256	-1.8197	PFL0740c										MAL8P1.57		Z_2_80	-1.06512	PFL2215w									PF08_0044															PF14_0532	PFD0555c		MAL8P1.131	PF13_0012		PFD0555c	hypothetical protein
Pfa3D7|chr12_1.glm_241|2001.10.24|Prediction|PlasmoDB	-1.78707	PFL1040w										MAL8P1.81		Pfa3D7|chr12_1.glm_582|2001.10.24|Prediction|PlasmoDB	-1.06145	PFL2460w									PF08_0102															PF14_0561	PFD0855c		MAL8P1.20	PF13_0093		PFD0855c	hypothetical protein
Pfa3D7|chr12_1.glm_254|2001.10.24|Prediction|PlasmoDB	-1.80559	PFL1100w										MAL8P1.92		Pfa3D7|chr12_1.glm_602|2001.10.24|Prediction|PlasmoDB	-1.11572	PFL2550w									PF08_0121															PF14_0594	PFF0610c		MAL8P1.32	PF13_0173		PFF0610c	#N/A
PFK0475	-1.93211	PFL1110c										PF07_0004													PF10_0075															PF14_0610	PFI0255c		MAL8P1.38	PF13_0226		PFI0255c	mitochondrial carrier protein, putative
Pfa3D7|chr12_1.glm_261|2001.10.24|Prediction|PlasmoDB	-1.16258	PFL1140w										PF07_0005													PF10_0079															PF14_0626	PFI0295c		MAL8P1.85	PF13_0255		PFI0295c	hypothetical protein, conserved
Pfa3D7|chr12_1.glm_265|2001.10.24|Prediction|PlasmoDB	-1.08318	PFL1160c										PF07_0006													PF10_0089															PF14_0631	319		MAL8P1.99	PF13_0338		CoI	putative cytochrome oxidase I
PFK0438	-1.25042	PFL1180w										PF07_0018													PF10_0136															PF14_0639			PF07_0039	PF14_0047		CoxI	putative cytochrome oxidase I
PFM0671	-1.04383	PFL1285c										PF07_0024													PF10_0197															PF14_0644			PF07_0062	PF14_0108		coxIII	putative cytochrome oxidase III
Pfa3D7|chr12_1.glm_338|2001.10.24|Prediction|PlasmoDB	-1.33134	PFL1465c										PF07_0076													PF10_0211															PF14_0743			PF07_0065	PF14_0158		coxIII_2	mitochondrial encoded cytochrome oxidase subunit 3
Pfa3D7|chr12_1.glm_356|2001.10.24|Prediction|PlasmoDB	-1.74802	PFL1545c										PF07_0106													PF10_0264															PF14_0757			PF07_0087	PF14_0297		MAL13P1.109	conserved hypothetical protein, conserved in P. falciparum
Pfa3D7|chr12_1.glm_357|2001.10.24|Prediction|PlasmoDB	-1.31147	PFL1545c										PF07_0107													PF10_0296															PF14_0763			PF07_0129	PF14_0366		MAL13P1.110	hypothetical protein
PFK0449	-1.25439	PFL1585c										PF07_0116													PF10_0326															PF14_0773			PF08_0029	PF14_0392		MAL13P1.112	hypothetical protein,conserved
Pfa3D7|chr12_1.glm_386|2001.10.24|Prediction|PlasmoDB	-1.16005	PFL1655c										PF07_0121													PF10_0341															PFA0220w			PF08_0125	PF14_0439		MAL13P1.121	hypothetical protein
Pfa3D7|chr12_1.glm_401|2001.10.24|Prediction|PlasmoDB	-1.68167	PFL1725w										PF08_0003													PF10_0361															PFB0080c			PF08_0131	PF14_0443		MAL13P1.131	hypothetical protein
Pfa3D7|chr12_1.glm_442|2001.10.24|Prediction|PlasmoDB	-1.56354	PFL1895w										PF08_0041													PF11_0004															PFB0115w			PF10_0015	PF14_0451		MAL13P1.134	helicase, putative
Pfa3D7|chr12_1.glm_446|2001.10.24|Prediction|PlasmoDB	-1.07881	PFL1915w										PF08_0044													PF11_0091															PFB0655c			PF10_0016	PF14_0484		MAL13P1.139	hypothetical protein, conserved
Pfa3D7|chr12_1.glm_475|2001.10.24|Prediction|PlasmoDB	-1.93567	PFL2005w										PF08_0061													PF11_0123															PFB0820c			PF10_0020	PF14_0488		MAL13P1.165	hypothetical protein
PFK0296	-1.11016	PFL2170c										PF08_0102													PF11_0134															PFB0855c			PF10_0029	PF14_0570		MAL13P1.167	signal peptidase, putative
Z_2_50	-1.1813	PFL2215w										PF10_0021													PF11_0231															PFB0920w			PF10_0084	PF14_0648		MAL13P1.180	hypothetical protein
Pfa3D7|chr12_1.glm_521|2001.10.24|Prediction|PlasmoDB	-1.12629	PFL2215w										PF10_0022													PF11_0241															PFB0923c			PF10_0120	PF14_0722		MAL13P1.191	hypothetical protein, conserved
Z_2_80	-1.0743	PFL2215w										PF10_0024													PF11_0242															PFB0955w			PF10_0129	PF14_0744		MAL13P1.193	hypothetical protein
Pfa3D7|chr12_1.glm_528|2001.10.24|Prediction|PlasmoDB	-1.20187	PFL2240w										PF10_0025													PF11_0333															PFC0050c			PF10_0154	PFB0106c		MAL13P1.217	hypothetical protein
PFK0357	-1.05418	PFL2240w										PF10_0034													PF11_0396															PFC0115c			PF10_0159	PFB0310c		MAL13P1.229	hypothetical protein
PFK0487	-1.17059	PFL2280w										PF10_0055													PF11_0419															PFC0465c			PF10_0188	PFB0605w		MAL13P1.244	TBC domain protein, putative
Pfa3D7|chr12_1.glm_557|2001.10.24|Prediction|PlasmoDB	-1.01009	PFL2350c										PF10_0079													PF11_0439															PFC0565w			PF10_0193	PFC0095c		MAL13P1.303	polyadenylate binding protein, putative
												PF10_0136													PF13_0076															PFC0910w			PF10_0195	PFC0210c		MAL13P1.57	hypothetical protein
												PF10_0197													PF13_0096															PFD0160w			PF10_0204	PFC0262c		MAL13P1.78	hypothetical protein
												PF10_0211													PF13_0097															PFD0285c			PF10_0246	PFC0355c		MAL7P1.114	P36-like protein homologue, putative
												PF10_0288													PF13_0106															PFD0300w			PF10_0252	PFC0540w		MAL7P1.33	hypothetical protein
												PF10_0296													PF13_0135															PFD0540c			PF10_0253	PFC0710w		MAL8P1.101	hypothetical protein
												PF10_0308													PF13_0147															PFD0545w			PF10_0276	PFC0725c		MAL8P1.110	plastid 50S ribosomal protein L33, putative
												PF10_0407													PF13_0167															PFD0605c			PF10_0282	PFC0730w		MAL8P1.24	hypothetical protein
												PF11_0039													PF13_0221															PFD0840w			PF10_0289	PFD0230c		MAL8P1.32	nucleoside transporter, putative
												PF11_0047													PF13_0245															PFD0845w			PF10_0325	PFD0255w		MAL8P1.34	hypothetical protein
												PF11_0051													PF13_0258															PFE0170c			PF10_0332	PFE0175c		MAL8P1.35	exonuclease, putative
												PF11_0091													PF13_0267															PFE0520c			PF10_0337	PFE0345c		MAL8P1.99	hypothetical protein
												PF11_0166													PF13_0289															PFE0570w			PF10_0348	PFE0415w		PF07_0035	cg1 protein
												PF11_0175													PF13_0290															PFE0835w			PF10_0366	PFE0555w		PF07_0038	Cg7 protein
												PF11_0231													PF13_0323															PFE0935c			PF11_0035	PFE0600c		PF07_0039	hypothetical protein
												PF11_0241													PF14_0015															PFE1040c			PF11_0060	PFE0675c		PF07_0042	hypothetical protein
												PF11_0242													PF14_0023															PFE1170w			PF11_0066	PFE0760w		PF07_0062	GTP-binding translation elongation factor tu family protein, putative
												PF11_0291													PF14_0031															PFE1215c			PF11_0087	PFE1500c		PF07_0064	hypothetical protein
												PF11_0321													PF14_0042															PFE1240w			PF11_0117	PFF0150c		PF07_0065	zinc transporter, putative
												PF11_0371													PF14_0045															PFE1270c			PF11_0141	PFF0585c		PF07_0087	hypothetical protein
												PF11_0439													PF14_0048															PFE1320w			PF11_0172	PFF1020c		PF07_0129	ATP-dept. acyl-coa synthetase
												PF11_0455													PF14_0052															PFE1435c			PF11_0173	PFF1265w		PF08_0029	hypothetical protein
												PF11_0503													PF14_0098															PFE1535w			PF11_0177	PFF1300w		PF08_0031	oxoglutarate/malate translocator protein, putative
												PF13_0075													PF14_0101															PFE1570c			PF11_0213	PFF1375c		PF08_0125	tubulin gamma chain
												PF13_0076													PF14_0113															PFF0020c			PF11_0215	PFI0245c		PF08_0131	1-cys peroxidoxin
												PF13_0097													PF14_0123															PFF0085w			PF11_0216	PFI0405w		PF10_0016	acyl CoA binding protein, putative
												PF13_0106													PF14_0145															PFF0165c			PF11_0223	PFI0830c		PF10_0020	#N/A
												PF13_0135													PF14_0185															PFF0175c			PF11_0240	PFI0950w		PF10_0026	hypothetical protein
												PF13_0147													PF14_0214															PFF0480w			PF11_0248	PFI1730w		PF10_0029	hypothetical protein
												PF13_0167													PF14_0269															PFF0535c			PF11_0250	PFL0685w		PF10_0034	hypothetical protein
												PF13_0193													PF14_0283															PFF0655c			PF11_0257	PFL0735w		PF10_0035	hypothetical protein
												PF13_0238													PF14_0291															PFF0665c			PF11_0262	PFL0775w		PF10_0050	hypothetical protein
												PF13_0267													PF14_0292															PFF0745c			PF11_0282	PFL1090w		PF10_0084	tubulin beta chain, putative
												PF13_0275													PF14_0307															PFF0790c			PF11_0338	PFL1510c		PF10_0129	hypothetical protein
												PF13_0289													PF14_0308															PFF0810c			PF11_0361	PFL1600c		PF10_0130	hypothetical protein
												PF14_0013													PF14_0372															PFF1085c			PF11_0363	PFL1900w		PF10_0153	hsp60
												PF14_0015													PF14_0402															PFF1100c			PF11_0417	PFL2460w		PF10_0154	ribonucleotide reductase small subunit, putative
												PF14_0017													PF14_0499															PFF1365c			PF11_0459	PFL2550w		PF10_0159	glycophorin-binding protein 130 precursor
												PF14_0018													PF14_0529															PFF1370w			PF11_0461	MAL13P1.301		PF10_0188	hypothetical protein
												PF14_0045													PF14_0532															PFF1440w			PF11_0466	MAL7P1.176		PF10_0193	hypothetical protein, conserved
												PF14_0098													PF14_0561															PFF1580c			PF11_0489	PF11_0289		PF10_0195	hypothetical protein
												PF14_0101													PF14_0594															PFI0105c			PF11_0507	PF11_0487		PF10_0204	hypothetical protein
												PF14_0123													PF14_0610															PFI0165c			PF11_0508	PF13_0193		PF10_0215	hypothetical protein
												PF14_0145													PF14_0626															PFI0225w			PF13_0010	PF14_0080		PF10_0235	hypothetical protein
												PF14_0175													PF14_0631															PFI0335w			PF13_0011	PFE0070w		PF10_0246	hypothetical protein
												PF14_0185													PF14_0639															PFI0490c			PF13_0012	PFE0260w		PF10_0252	hypothetical protein
												PF14_0199													PF14_0644															PFI0685w			PF13_0054	PFF1190c		PF10_0253	hypothetical protein
												PF14_0214													PF14_0743															PFI0805w			PF13_0093	PFF1580c		PF10_0282	hypothetical protein
												PF14_0223													PF14_0757															PFI0815c			PF13_0121	PFL1420w		PF10_0289	adenosine deaminase, putative
												PF14_0229													PF14_0763															PFI1485c			PF13_0134	387		PF10_0325	hypothetical protein, conserved
												PF14_0264													PF14_0773															PFI1520w			PF13_0141			PF10_0332	ribosomal protein L27, putative
												PF14_0273													PFA0220w															PFI1790w			PF13_0173			PF10_0334	flavoprotein subunit of succinate dehydrogenase
												PF14_0291													PFB0080c															PFI1820w			PF13_0183			PF10_0337	ADP-ribosylation factor-like protein
												PF14_0292													PFB0115w															PFL0040c			PF13_0192			PF11_0035	hypothetical protein
												PF14_0307													PFB0655c															PFL0130c			PF13_0216			PF11_0087	Rad51 homolog, putative
												PF14_0308													PFB0820c															PFL0420w			PF13_0226			PF11_0096	casein kinase II, alpha subunit, putative
												PF14_0319													PFB0855c															PFL0675c			PF13_0234			PF11_0113	ribosomal protein L11, putative
												PF14_0407													PFB0920w															PFL0830w			PF13_0242			PF11_0117	replication factor C subunit 5, putative
												PF14_0499													PFB0923c															PFL0865w			PF13_0255			PF11_0130	hypothetical protein
												PF14_0516													PFB0955w															PFL1210w			PF13_0272			PF11_0141	UDP-galactose transporter, putative
												PF14_0529													PFC0050c															PFL1345c			PF13_0291			PF11_0165	Control oligonucleotide to falcipain 2 precursor(PF11_0165)
												PF14_0532													PFC0115c															PFL1350w			PF13_0301			PF11_0172	hypothetical protein, conserved
												PF14_0552													PFC0465c															PFL1645w			PF13_0327			PF11_0177	ubiquitin C-terminal hydrolase, family 1, putative
												PF14_0594													PFC0565w															PFL1665c			PF13_0328			PF11_0197	hypothetical protein
												PF14_0610													PFC0910w															PFL1710c			PF13_0338			PF11_0213	hypothetical protein
												PF14_0623													PFD0160w															PFL1715w			PF13_0349			PF11_0215	hypothetical protein
												PF14_0631													PFD0285c															PFL1745c			PF13_0353			PF11_0216	hypothetical protein
												PF14_0644													PFD0300w															PFL1885c			PF14_0014			PF11_0250	high mobility group-like protein NHP2, putative
												PF14_0664													PFD0540c															PFL1960w			PF14_0047			PF11_0257	ethanolamine kinase, putative
												PF14_0687													PFD0545w															PFL2125c			PF14_0053			PF11_0323	hypothetical protein
												PF14_0703													PFD0605c															PFL2220w			PF14_0061			PF11_0338	Aquaglyceroporin
												PF14_0706													PFD0840w															MAL13P1.293			PF14_0065			PF11_0363	hypothetical protein
												PF14_0743													PFD0845w															MAL13P1.298			PF14_0091			PF11_0386	30S ribosomal protein S14, putative
												PF14_0749													PFE0170c															MAL13P1.44			PF14_0105			PF11_0417	hypothetical protein
												PF14_0752													PFE0520c															MAL7P1.12			PF14_0108			PF11_0425	hypothetical protein
												PF14_0763													PFE0570w															MAL7P1.146			PF14_0158			PF11_0459	hypothetical protein
												PF14_0773													PFE0835w															MAL7P1.76			PF14_0186			PF11_0461	rab6
												PFA0220w													PFE0935c															MAL8P1.126			PF14_0187			PF11_0466	transport protein, putative
												PFB0015c													PFE1040c															MAL8P1.141			PF14_0192			PF11_0489	hypothetical protein
												PFB0075c													PFE1170w															MAL8P1.23			PF14_0200			PF11_0506	hypothetical protein
												PFB0080c													PFE1215c															MAL8P1.81			PF14_0211			PF11_0507	antigen 332, putative
												PFB0115w													PFE1240w															MAL8P1.92			PF14_0257			PF11_0508	hypothetical protein
												PFB0279w													PFE1270c															PF07_0018			PF14_0297			PF13_0010	Gbph2
												PFB0820c													PFE1320w															PF07_0106			PF14_0329			PF13_0021	small heat shock protein, putative
												PFB0910w													PFE1435c															PF07_0121			PF14_0331			PF13_0054	hypothetical protein
												PFB0920w													PFE1535w															PF08_0042			PF14_0366			PF13_0071	hypothetical protein
												PFB0923c													PFE1570c															PF08_0060			PF14_0369			PF13_0121	dihydrolipoamide succinyltransferase, putative
												PFB0925w													PFF0020c															PF10_0034			PF14_0387			PF13_0134	hypothetical protein
												PFC0070c													PFF0085w															PF10_0079			PF14_0392			PF13_0141	Control oligonucleotide to L-lactate dehydrogenase(PF13_0141)
												PFC0085c													PFF0165c															PF10_0131			PF14_0415			PF13_0183	hypothetical protein
												PFC0115c													PFF0175c															PF10_0197			PF14_0417			PF13_0192	hypothetical protein
												PFC0565w													PFF0480w															PF10_0211			PF14_0439			PF13_0216	hypothetical protein
												PFC1000w													PFF0535c															PF10_0308			PF14_0443			PF13_0234	phosphoenolpyruvate carboxykinase
												PFD0085c													PFF0655c															PF11_0091			PF14_0444			PF13_0242	isocitrate dehydrogenase (NADP), mitochondrial precursor
												PFD0100c													PFF0665c															PF11_0231			PF14_0446			PF13_0272	thioredoxin-related protein, putative
												PFD0105c													PFF0745c															PF11_0263			PF14_0451			PF13_0291	replication licensing factor, putative
												PFD0160w													PFF0790c															PF11_0333			PF14_0484			PF13_0301	ubiquitin-conjugating enzyme, putative
												PFD0495c													PFF0810c															PF11_0404			PF14_0488			PF13_0327	hypothetical protein
												PFD0540c													PFF1085c															PF11_0471			PF14_0526			PF13_0328	proliferating cell nuclear antigen
												PFD0545w													PFF1100c															PF13_0060			PF14_0570			PF13_0337	hypothetical protein
												PFD0615c													PFF1365c															PF13_0097			PF14_0601			PF13_0349	nucleoside diphosphate kinase b; putative
												PFD0840w													PFF1370w															PF13_0221			PF14_0630			PF13_0353	NADH-cytochrome b5 reductase, putative
												PFD0845w													PFF1440w															PF13_0267			PF14_0648			PF14_0014	hypothetical protein
												PFD0920w													PFF1580c															PF14_0015			PF14_0650			PF14_0053	ribonucleotide reductase small subunit
												PFD0960c													PFI0105c															PF14_0017			PF14_0666			PF14_0061	hypothetical protein
												PFD0965w													PFI0165c															PF14_0045			PF14_0709			PF14_0065	hypothetical protein
												PFE0065w													PFI0225w															PF14_0123			PF14_0722			PF14_0091	hypothetical protein
												PFE0120c													PFI0335w															PF14_0214			PF14_0744			PF14_0095	hypothetical protein
												PFE0170c													PFI0490c															PF14_0291			PFB0106c			PF14_0105	hypothetical protein
												PFE0570w													PFI0685w															PF14_0308			PFB0310c			PF14_0186	#N/A
												PFE0835w													PFI0805w															PF14_0319			PFB0365w			PF14_0187	glutathione s-transferase, putative
												PFE0935c													PFI0815c															PF14_0334			PFB0385w			PF14_0192	glutathione reductase
												PFE1040c													PFI1485c															PF14_0354			PFB0465c			PF14_0200	hypothetical protein
												PFE1185w													PFI1520w															PF14_0363			PFB0530c			PF14_0211	hypothetical protein
												PFE1240w													PFI1790w															PF14_0372			PFB0535w			PF14_0254	DNA mismatch repair protein Msh2p, putative
												PFE1270c													PFI1820w															PF14_0402			PFB0605w			PF14_0257	hypothetical protein, conserved
												PFE1550w													PFL0040c															PF14_0532			PFB0795w			PF14_0280	phosphotyrosyl phosphatase activator, putative
												PFE1570c													PFL0130c															PF14_0599			PFB0835c			PF14_0329	hypothetical protein, conserved
												PFF0020c													PFL0420w															PF14_0608			PFB0840w			PF14_0331	cytochrome c oxidase assembly protein, putative
												PFF0085w													PFL0675c															PF14_0610			PFB0895c			PF14_0338	hypothetical protein
												PFF0165c													PFL0830w															PF14_0725			PFB0953w			PF14_0354	hypothetical protein
												PFF0175c													PFL0865w															PFA0220w			PFC0095c			PF14_0369	hypothetical protein
												PFF0480w													PFL1210w															PFB0075c			PFC0205c			PF14_0387	hypothetical protein
												PFF0975c													PFL1345c															PFB0115w			PFC0210c			PF14_0415	dephospho-CoA kinase, putative
												PFF1110c													PFL1350w															PFB0923c			PFC0262c			PF14_0417	heat shock protein, putative
												PFF1365c													PFL1645w															PFC0085c			PFC0310c			PF14_0444	hypothetical protein
												PFF1370w													PFL1665c															PFD0160w			PFC0355c			PF14_0446	hypothetical protein
												PFF1440w													PFL1710c															PFD0495c			PFC0475c			PF14_0490	#N/A
												PFF1490w													PFL1715w															PFD0555c			PFC0525c			PF14_0526	hypothetical protein, conserved
												PFI0105c													PFL1745c															PFD0855c			PFC0540w			PF14_0534	hypothetical protein
												PFI0120c													PFL1885c															PFE0520c			PFC0570c			PF14_0582	hypothetical protein
												PFI0165c													PFL1960w															PFE0835w			PFC0571c			PF14_0601	replication factor C3
												PFI0325c													PFL2125c															PFE0935c			PFC0675c			PF14_0630	protein serine/threonine phosphatase
												PFI0335w													PFL2220w															PFE1040c			PFC0710w			PF14_0650	hypothetical protein
												PFI0470w													472															PFE1170w			PFC0725c			PF14_0665	hypothetical protein
												PFI0490c																												PFF0020c			PFC0730w			PF14_0666	hypothetical protein
												PFI0510c																												PFF0175c			PFC0755c			PF14_0705	hypothetical protein
												PFI0815c																												PFF0535c			PFC0911c			PF14_0709	ribosomal protein L20, putative
												PFI1235w																												PFF0610c			PFC0912w			PFA0630c	hypothetical protein
												PFI1485c																												PFF0655c			PFC0915w			PFB0365w	hypothetical protein, conserved
												PFI1520w																												PFF1100c			PFD0075w			PFB0385w	acyl carrier protein, putative
												PFI1720w																												PFF1365c			PFD0175c			PFB0465c	hypothetical protein
												PFI1740c																												PFF1370w			PFD0230c			PFB0500c	rab5 protein, putative
												PFI1755c																												PFI0105c			PFD0255w			PFB0501c	hypothetical protein
												PFI1780w																												PFI0255c			PFD0470c			PFB0530c	hypothetical protein
												PFL0020w																												PFI0295c			PFD0670c			PFB0535w	hypothetical protein
												PFL0025c																												PFI0510c			PFD0760c			PFB0795w	ATP synthase F1, alpha subunit, putative
												PFL0040c																												PFI1485c			PFD0780w			PFB0835c	hypothetical protein
												PFL0060w																												PFI1520w			PFE0090w			PFB0840w	replication factor C, subunit 2
												PFL0130c																												PFL0130c			PFE0165w			PFB0890c	pseudouridine synthetase, putative
												PFL0420w																												PFL1885c			PFE0175c			PFB0895c	replication factor C subunit 1, putative
												PFL0850w																												PFL2220w			PFE0195w			PFB0935w	cytoadherence linked asexual protein 2
												PFL0935c																															PFE0215w			PFB0953w	hypothetical protein
												PFL0940c																															PFE0345c			PFC0125w	ABC transporter, putative
												PFL1130c																															PFE0410w			PFC0170c	dihydrolipoamide acyltransferase, putative
												PFL1530w																															PFE0415w			PFC0205c	PfGLP-1, 1-cys-glutaredoxin-like protein-1
												PFL1645w																															PFE0450w			PFC0310c	ATP-dependent CLP protease, putative
												PFL1885c																															PFE0555w			PFC0340w	DNA polymerase delta small subunit, putative
												PFL1950w																															PFE0600c			PFC0475c	hypothetical protein, conserved
												PFL1955w																															PFE0660c			PFC0525c	glycogen synthase kinase, putative
												PFL1960w																															PFE0675c			PFC0570c	hypothetical protein
												PFL1970w																															PFE0685w			PFC0571c	hypothetical protein
												PFL2220w																															PFE0690c			PFC0670c	hypothetical protein
												PFL2520w																															PFE0760w			PFC0675c	hypothetical protein
												502																															PFE0805w			PFC0755c	protein kinase, putative
																																											PFE0970w			PFC0911c	hypothetical protein
																																											PFE1000c			PFC0912w	hypothetical protein
																																											PFE1465w			PFC0915w	ATP-dependent RNA helicase, putative
																																											PFE1500c			PFD0010w	unknown
																																											PFE1510c			PFD0075w	hypothetical protein, conserved in P. falciparum
																																											PFF0150c			PFD0175c	hypothetical protein
																																											PFF0170w			PFD0440w	hypothetical protein
																																											PFF0520w			PFD0470c	replication factor a protein, putative
																																											PFF0585c			PFD0670c	hypothetical protein, conserved
																																											PFF0650w			PFD0685c	chromosome associated protein, putative
																																											PFF0715c			PFD0710w	GTP-binding protein, putative
																																											PFF0765c			PFD0760c	hypothetical protein
																																											PFF0860c			PFD0780w	glutamyl-tRNA(Gln) amidotransferase subunit A, putative
																																											PFF1020c			PFD0790c	DNA replication licensing factor, putative
																																											PFF1265w			PFD0830w	bifunctional dihydrofolate reductase-thymidylate synthase
																																											PFF1300w			PFD0850c	hypothetical protein, conserved
																																											PFF1375c			PFE0040c	Mature parasite-infected erythrocyte surface antigen (MESA) or PfEMP2
																																											PFI0085c			PFE0090w	hypothetical protein
																																											PFI0180w			PFE0140c	hypothetical protein
																																											PFI0230c			PFE0165w	actin depolymerizing factor, putative
																																											PFI0235w			PFE0195w	P-type ATPase, putative
																																											PFI0240c			PFE0215w	ATP-dependent helicase, putative
																																											PFI0245c			PFE0410w	triose or hexose phosphate / phosphate translocator, putative
																																											PFI0300w			PFE0450w	chromosome condensation protein, putative
																																											PFI0400c			PFE0500c	hypothetical protein
																																											PFI0405w			PFE0660c	uridine phosphorylase, putative
																																											PFI0725c			PFE0685w	hypothetical protein
																																											PFI0830c			PFE0690c	Rab1 protein
																																											PFI0880c			PFE0805w	cation-transporting ATPase 1
																																											PFI0890c			PFE0970w	cytochrome c oxidase assembly protein (heme A: farnesyltransferase), putative
																																											PFI0950w			PFE1000c	hypothetical protein
																																											PFI1155w			PFE1120w	hypothetical protein
																																											PFI1170c			PFE1280w	hypothetical protein
																																											PFI1365w			PFE1300w	hypothetical protein
																																											PFI1565w			PFE1345c	minichromosome maintenance protein 3, putative
																																											PFI1730w			PFE1465w	hypothetical protein
																																											PFL0050c			PFE1510c	Phosphoenolpyruvate/phosphate translocator precursor, putative
																																											PFL0580w			PFF0170w	#N/A
																																											PFL0640w			PFF0495w	#N/A
																																											PFL0660w			PFF0520w	#N/A
																																											PFL0680c			PFF0555w	#N/A
																																											PFL0685w			PFF0650w	#N/A
																																											PFL0720w			PFF0715c	#N/A
																																											PFL0735w			PFF0765c	#N/A
																																											PFL0740c			PFF0860c	#N/A
																																											PFL0775w			PFF0915w	#N/A
																																											PFL1040w			PFF1425w	#N/A
																																											PFL1090w			PFI0085c	hypothetical protein
																																											PFL1100w			PFI0135c	papain family cysteine protease, putative
																																											PFL1465c			PFI0155c	ras family GTP-ase, putative
																																											PFL1510c			PFI0180w	alpha tubulin
																																											PFL1585c			PFI0230c	hypothetical protein, conserved
																																											PFL1600c			PFI0235w	replication factor A-related protein, putative
																																											PFL1655c			PFI0240c	E1-E2_ATPase/hydrolase, putative
																																											PFL1725w			PFI0300w	developmental protein, putative
																																											PFL1895w			PFI0380c	formylmethionine deformylase, putative
																																											PFL1900w			PFI0400c	hypothetical protein
																																											PFL1915w			PFI0655c	hypothetical protein
																																											PFL2005w			PFI0725c	hypothetical protein
																																											PFL2215w			PFI0880c	acid phosphatase, putative
																																											PFL2460w			PFI0890c	large ribosomal subunit protein L3, prokaryotic (50S)-like, putative
																																											PFL2550w			PFI1050c	hypothetical protein
																																											CoI			PFI1155w	hypothetical protein
																																											CoxI			PFI1170c	Thioredoxin reductase
																																											coxIII_2			PFI1245c	Protein phosphatase-beta
																																											MAL13P1.110			PFI1365w	cytochrome c oxidase subunit, putative
																																											MAL13P1.121			PFI1565w	conserved protein
																																											MAL13P1.130			PFI1665w	uncharacterised trophozoite protein
																																											MAL13P1.165			PFL0050c	hypothetical protein
																																											MAL13P1.167			PFL0280c	hypothetical protein
																																											MAL13P1.214			PFL0375w	hypothetical protein
																																											MAL13P1.217			PFL0400w	50S ribosomal protein L29, putative
																																											MAL13P1.244			PFL0445w	hypothetical protein
																																											MAL13P1.301			PFL0490c	hypothetical protein, conserved
																																											MAL7P1.176			PFL0500w	50S ribosomal protein L1, putative
																																											MAL7P1.33			PFL0580w	DNA replication licensing factor mcm5, putative
																																											MAL8P1.101			PFL0640w	hypothetical protein
																																											MAL8P1.20			PFL0660w	dynein light chain 1, putative
																																											MAL8P1.32			PFL0680c	hypothetical protein
																																											MAL8P1.38			PFL0720w	#N/A
																																											MAL8P1.99			PFL0740c	10 kd chaperonin, putative
																																											PF07_0129			PFL1040w	hypothetical protein conserved
																																											PF08_0029			PFL1100w	hypothetical protein
																																											PF08_0125			PFL1110c	cAMP-dependent protein kinase regulatory subunit, putative
																																											PF08_0131			PFL1140w	hypothetical protein, conserved
																																											PF10_0015			PFL1160c	hypothetical protein, conserved
																																											PF10_0016			PFL1180w	Chromatin assembly protein (ASF1), putative
																																											PF10_0020			PFL1285c	proliferating cell nuclear antigen, putative
																																											PF10_0084			PFL1465c	heat shock protein hslv, putative
																																											PF10_0120			PFL1545c	chaperonin cpn60
																																											PF10_0154			PFL1585c	hypothetical protein
																																											PF10_0159			PFL1655c	hypothetical protein
																																											PF10_0188			PFL1725w	ATP synthase beta chain, mitochondrial precursor, putative
																																											PF10_0195			PFL1895w	ribosomal protein L23, putative
																																											PF10_0204			PFL1915w	dna gyrase subunit b, putative
																																											PF10_0252			PFL2005w	replication factor c subunit 4
																																											PF10_0253			PFL2170c	hypothetical protein
																																											PF10_0289			PFL2215w	Control oligonucleotide to actin(PFL2215w)
																																											PF10_0334			PFL2240w	hypothetical protein
																																											PF11_0087			PFL2280w	cyclin g-associated kinase, putative
																																											PF11_0117			PFL2350c	hypothetical protein
																																											PF11_0141			CoI	putative cytochrome oxidase I
																																											PF11_0165			MAL13P1.130	hypothetical protein
																																											PF11_0213			MAL13P1.197	hypothetical protein
																																											PF11_0215			MAL13P1.210	hypothetical protein
																																											PF11_0216			MAL13P1.214	phosphoethanolamine N-methyltransferase, putative
																																											PF11_0223			MAL13P1.232	hypothetical protein
																																											PF11_0257			MAL13P1.279	cell division control protein 2 homolog
																																											PF11_0282			MAL13P1.332	hypothetical protein
																																											PF11_0289			MAL13P1.60	erythrocyte binding antigen 140
																																											PF11_0417			MAL7P1.13	hypothetical protein
																																											PF11_0459			MAL8P1.131	Gas41 homologue, putative
																																											PF11_0487			MAL8P1.20	hypothetical protein
																																											PF11_0489			MAL8P1.38	hypothetical protein
																																											PF11_0508			MAL8P1.85	hypothetical protein
																																											PF13_0010			PF10_0015	acyl CoA binding protein, putative
																																											PF13_0011			PF10_0120	hypothetical protein
																																											PF13_0012			PF10_0276	hypothetical protein
																																											PF13_0054			PF10_0348	hypothetical protein
																																											PF13_0141			PF10_0366	ADP/ATP transporter on adenylate translocase
																																											PF13_0183			PF11_0060	hypothetical protein
																																											PF13_0192			PF11_0066	caltractin (centrin), putative
																																											PF13_0193			PF11_0173	oligosacharyl transferase STT3 subunit, putative
																																											PF13_0291			PF11_0223	hypothetical protein
																																											PF13_0328			PF11_0240	dynein heavy chain, putative
																																											PF13_0349			PF11_0248	#N/A
																																											PF13_0353			PF11_0262	hypothetical protein
																																											PF14_0053			PF11_0282	deoxyuridine 5'-triphosphate nucleotidohydrolase, putative
																																											PF14_0061			PF11_0361	#N/A
																																											PF14_0065			PF13_0011	plasmodium falciparum gamete antigen 27/25
																																											PF14_0080			PF13_0012	hypothetical protein
																																											PF14_0105			PF13_0093	hypothetical protein
																																											PF14_0108			PF13_0173	hypothetical protein
																																											PF14_0187			PF13_0226	hypothetical protein, conserved
																																											PF14_0200			PF13_0255	hypothetical protein
																																											PF14_0211			PF13_0338	hypothetical protein
																																											PF14_0369			PF14_0047	hypothetical protein
																																											PF14_0387			PF14_0108	hypothetical protein
																																											PF14_0392			PF14_0158	#N/A
																																											PF14_0439			PF14_0297	ecto-nucleoside triphosphate diphosphohydrolase 1, putative
																																											PF14_0446			PF14_0366	small subunit DNA primase
																																											PF14_0451			PF14_0392	Ser/Thr protein kinase, putative
																																											PF14_0601			PF14_0439	leucine aminopeptidase, putative
																																											PF14_0650			PF14_0443	centrin, putative
																																											PFA0630c			PF14_0451	mitochondrial ribosomal protein S14 precursor, putative
																																											PFB0106c			PF14_0484	acetyl-CoA acetyltransferase, putative
																																											PFB0530c			PF14_0488	hypothetical protein
																																											PFB0535w			PF14_0570	hypothetical protein, conserved
																																											PFB0795w			PF14_0648	hypothetical protein
																																											PFB0835c			PF14_0722	hypothetical protein
																																											PFB0895c			PF14_0744	#N/A
																																											PFB0953w			PFB0106c	hypothetical protein
																																											PFC0310c			PFB0310c	merozoite surface protein 4
																																											PFC0475c			PFB0605w	Ser/Thr protein kinase, putative
																																											PFC0725c			PFC0095c	hypothetical protein, conserved
																																											PFC0730w			PFC0210c	circumsporozoite (CS) protein
																																											PFC0912w			PFC0262c	hypothetical protein, conserved
																																											PFD0075w			PFC0355c	hypothetical protein
																																											PFD0175c			PFC0540w	hypothetical protein
																																											PFD0470c			PFC0710w	inorganic pyrophosphatase, putative
																																											PFD0670c			PFC0725c	transporter, putative
																																											PFD0760c			PFC0730w	conserved protein, putative
																																											PFD0780w			PFD0230c	protease, putative
																																											PFE0070w			PFD0255w	Plasmodium yoelii blood stage membrane protein ag-1 homologue
																																											PFE0165w			PFE0175c	unconventional myosin pfm-b
																																											PFE0260w			PFE0345c	hypothetical protein
																																											PFE0555w			PFE0415w	transcription factor iib, putative
																																											PFE0660c			PFE0555w	stearoyl-CoA desaturase (acyl-CoA desaturase, faty acid desaturase), putative
																																											PFE0675c			PFE0600c	hypothetical protein
																																											PFE0685w			PFE0675c	deoxyribodipyrimidine photolyase (photoreactivating enzyme, DNA photolyase), putative
																																											PFE0690c			PFE0760w	hypothetical protein
																																											PFE0970w			PFE1500c	hypothetical protein
																																											PFF0170w			PFF0150c	#N/A
																																											PFF0520w			PFF0585c	#N/A
																																											PFF0860c			PFF1020c	#N/A
																																											PFF1190c			PFF1265w	#N/A
																																											PFF1580c			PFF1300w	#N/A
																																											PFI0085c			PFF1375c	#N/A
																																											PFI0135c			PFI0245c	hypothetical protein
																																											PFI0180w			PFI0405w	#N/A
																																											PFI0235w			PFI0830c	hypothetical protein
																																											PFI0240c			PFI0950w	protein disulfide isomerase, putative
																																											PFI0400c			PFI1730w	cytoadherence linked asexual protein (CLAG)
																																											PFI0725c			PFL0685w	hypothetical protein
																																											PFI0890c			PFL0735w	cyclophilin
																																											PFI1155w			PFL0775w	hypothetical protein
																																											PFI1170c			PFL1090w	hypothetical protein
																																											PFI1565w			PFL1510c	hypothetical protein
																																											PFI1730w			PFL1600c	hypothetical protein
																																											PFL0580w			PFL1900w	hypothetical protein
																																											PFL0640w			PFL2460w	coronin
																																											PFL0660w			PFL2550w	hypothetical protein, conserved in P. falciparum
																																											PFL0680c			MAL13P1.301	#N/A
																																											PFL0775w			MAL7P1.176	#N/A
																																											PFL1100w			PF11_0289	#N/A
																																											PFL1420w			PF11_0487	hypothetical protein
																																											PFL1725w			PF13_0193	MSP7-like protein
																																											PFL1895w			PF14_0080	hypothetical protein
																																											PFL1900w			PFE0070w	interspersed repeat antigen, putative
																																											PFL2005w			PFE0260w	hypothetical protein
																																											PFL2215w			PFF1190c	#N/A
																																											PFL2550w			PFF1580c	#N/A
																																														PFL1420w	#N/A
																																														706	#N/A
